# Supplementary material for: What Does Twitter Say About Self-Regulated Learning? Mapping Tweets From 2011 to 2021
Source: Front Psychol. 2022 Feb 24;13:820813. doi: 10.3389/fpsyg.2022.820813 (PMC8907480; doi:10.3389/fpsyg.2022.820813)
Supplement: Supplementary file 1 [file Data_Sheet_1.CSV]

city	users count
London	704
Toronto	560
New York	312
Sydney	217
Melbourne	200
Ottawa	199
Vancouver	184
Washington	180
Birmingham	142
Los Angeles	123
Chicago	116
Cambridge	107
Houston	100
Boston	99
Calgary	98
Manchester	96
San Francisco	89
Mississauga	85
Austin	77
Glasgow	76
Barcelona	71
Hamilton	70
Atlanta	70
Madrid	69
Vestland	69
Adelaide	65
Dublin	64
San Diego	62
City of Edinburgh	61
Leeds	61
Dubai	60
Bristol	59
Kingston	58
Brussels	57
Philadelphia	56
Newcastle upon Tyne	56
Seattle	56
Liverpool	55
Winnipeg	55
Brisbane City	55
Paris	55
Edmonton	55
Victoria	54
Oxford	53
New Delhi	51
Brampton	50
Richmond	48
Nottingham	47
Perth	45
Montreal	45
West Midlands Combined Authority	45
Cardiff	44
Indianapolis	44
Sheffield	44
Surrey	44
York	43
Raleigh	43
Mumbai	41
Baltimore	40
Columbus	39
Hong Kong Island	38
Dallas	37
Pittsburgh	36
Burlington	36
Orlando	36
Kansas City	35
Värmland County	35
San Antonio	35
Peterborough	35
Portland	34
Jakarta Special Capital Region	34
Kitchener	33
Minneapolis	33
Lamb County	33
Amsterdam	33
Bradford	32
Brighton	32
Leicester	30
Bogota	30
Manila	30
Windsor	30
Norwich	29
Auckland	29
St. Louis	29
Cincinnati	29
Rochester	28
Charlotte	27
Milton Keynes	27
Berlin	27
Nashville	27
Yopal	27
Cape Town	26
Plymouth	26
Palo Alto	26
Waterloo	26
Istanbul	25
Ann Arbor	25
Columbia	25
Vaughan	25
Arlington	25
Tokyo	25
Orange County	23
Stockholm	23
Rome	23
Derby	23
Saint Paul	23
Madison	23
Halifax	23
Helsinki	23
Louisville	22
Milwaukee	22
Barrie	22
Coventry	21
Kuala Lumpur	21
Miami	21
Las Vegas	21
Fort Worth	21
Canberra	21
Bengaluru	21
Chapel Hill	21
Nanaimo	21
Durham	20
El Paso	19
Warrington	19
Nairobi	19
Wollongong City Council	19
Lancaster	19
Dundee	19
Cleveland	19
Athens	19
Southampton	19
Belfast	19
Cornwall	19
Lincoln	18
Oulu	18
Doncaster	18
Phoenix	18
Suffolk	18
Milton	18
Santiago	18
West Yorkshire	17
Munich	17
Zurich	17
Guelph	17
Lisbon	17
Vienna	17
Montpellier	17
Virginia Beach	16
Antwerp	16
Blackpool	16
Valencia	16
Lexington	16
Knoxville	16
Albuquerque	16
Bihor	16
Maastricht	16
Memphis	16
Stockport	16
San Jose	16
Chennai	16
Delhi	15
Markham	15
Sacramento	15
Leicestershire	15
West Sussex	15
Denver	15
North Vancouver	15
Hertfordshire	15
Geneva	15
Springfield	15
Tucson	15
Providence	15
Delta	15
Irvine	14
Saskatoon	14
Hyderabad	14
County Durham	14
West Vancouver	14
Johannesburg	14
Kawartha Lakes	14
Tampa	14
Mexico City	14
Lethbridge	14
Lima	14
Prague	14
Norfolk	14
Worcester	14
Abbotsford	14
Riyadh	14
Chester County	14
Grand Rapids	13
Barnsley	13
Preston	13
Greenville	13
Lagos	13
Oakville	13
Berkeley	13
Bath	13
Cork	13
Nassau County	13
Belleville	13
Detroit	13
Buffalo	13
West Northamptonshire	13
Newcastle	13
Oshawa	13
Kirklees	13
Honolulu	13
Salt Lake City	13
São Paulo	13
City of Langley	13
Kelowna	13
Fort Lauderdale	12
Alexandria	12
Coquitlam	12
McKinney	12
Westminster	12
Brantford	12
Aurora	12
Oakland	12
Christchurch	12
Albany	12
Oxfordshire	12
Hamburg	12
Red Deer	11
Oslo	11
Mansfield	11
Abu Dhabi	11
Portsmouth	11
Omaha	11
Whitby	11
Lake County	11
Lincoln County	11
Chester	11
Reading	11
Sault Ste. Marie	11
Lawrence	11
Gainesville	11
Staffordshire	11
Frankfurt	11
Frisco	11
St Albans	11
Fresno	11
The Hague	11
Prince William County	10
Princeton	10
Bethesda	10
Bloomington	10
Yellowknife	10
Syracuse	10
San Mateo County	10
Maple Ridge	10
Quezon City	10
Rio de Janeiro	10
Iowa City	10
Worthing	10
Moscow	10
Caledon	10
Prince George	10
Salford	10
Autonomous City of Buenos Aires	10
Ames	10
Richmond Hill	10
Grapevine	10
Milan	10
Gold Coast	10
Oklahoma City	10
Bolton	10
Seoul	10
Charlottesville	10
Accra	10
Gurugram	10
Seville	10
Sunderland	9
Gloucestershire	9
Bonn	9
Falkirk	9
Fishers	9
Thunder Bay	9
Hastings	9
Caracas	9
Fife	9
Regina	9
Hobart	9
Hoboken	9
Exeter	9
Bedford	9
Bandung	9
Abuja	9
Plano	9
Karachi	9
Aberdeen	9
Olympia	9
St. John's	9
East Lansing	9
Concord	9
Jacksonville	9
County Galway	9
Trafford	9
Stoke-on-Trent	9
Wichita	8
Amman	8
Wakefield	8
Buckinghamshire	8
Murcia	8
Grimsby	8
Groningen	8
McAllen	8
Cómbita	8
Pretoria	8
Halton Region	8
Fairfax County	8
Thessaloniki	8
Luton	8
Mesa	8
Windsor and Maidenhead	8
Ghent	8
East Sussex	8
Charnwood	8
Burnaby	8
Quito	8
Newmarket	8
Medicine Hat	8
Weston-super-Mare	8
Scottsdale	8
Cologne	8
Colorado Springs	8
Frederick	8
Middletown	8
Frank Mortenson County	8
Ithaca	8
Saint Petersburg	8
Midwest	8
College Station	8
Colchester	8
Monroe	8
State College	8
Swansea	8
Kolkata	8
Ipswich	8
Monterrey	8
Noida	8
Kent	8
Rotterdam	8
Bellevue	8
Chesterfield	7
Denton County	7
East Staffordshire	7
Sherbrooke	7
Cheshire East	7
Walsall	7
Erie County	7
Joliet	7
East London	7
Somerset West and Taunton	7
Cheltenham	7
Broward County	7
Franklin	7
Eugene	7
Graz	7
West Palm Beach	7
Oldham	7
Port Moody	7
Highland	7
Charleston	7
Famagusta	7
Overland Park	7
Cumbria	7
Rockville	7
Clarington	7
Tampere	7
Bowling Green	7
Swindon	7
City of London	7
Leuven	7
Region of Waterloo	7
Doha	7
Fayetteville	7
Hull	7
Asheville	7
Centre Wellington	7
Salmon Arm	7
Calderdale	7
Ho Chi Minh City	7
Toowoomba	7
Orange	6
North Tyneside	6
York Region	6
Chelmsford	6
New Orleans	6
Dutchess County	6
Metro Vancouver Regional District	6
Outagamie County	6
Orangeville	6
Cali	6
Centre County	6
Burgos	6
Cambridgeshire	6
Chattanooga	6
Middlesex County	6
Warren County	6
Espoo	6
Salem	6
Santa Cruz County	6
Lakewood	6
Bergen	6
Lahore	6
Scarborough	6
Scottish Borders	6
Naperville	6
Shanghai	6
Copenhagen	6
Wolverhampton	6
Kamloops	6
South Norfolk	6
Jeddah	6
West Lancashire	6
Islamabad	6
St. Catharines	6
West Berkshire	6
Hutchinson	6
Bakersfield	6
Tallahassee	6
Discovery Bay	6
The Metropolitan District of Limerick City	6
Harrogate	6
Hanover	6
Tuscaloosa	6
Davis	6
Greensboro	6
Delaware County	6
Derbyshire	6
Santa Barbara	6
Simcoe County	6
Livingston	6
Riverside	6
Putnam County	6
Pune	6
Winchester	6
Farmington	6
Chilliwack	6
Los Ángeles	6
Winston-Salem	6
Forest of Dean	6
Airdrie	6
Rotherham	6
Port Coquitlam	6
Blacksburg	6
Boca Raton	6
Boise	6
Mason	5
Heerlen	5
Fredericton	5
Granada	5
Croydon	5
Hillsborough County	5
Gateshead	5
Montevideo	5
Hartford	5
Gloucester	5
Murfreesboro	5
Cedar Rapids	5
Harrisburg	5
Dudley	5
Crawley	5
Marietta	5
Evanston	5
DeKalb County	5
Launceston	5
Maidstone	5
Huntington Beach	5
Huntsville	5
Lansing	5
Lausanne	5
Fort St. John	5
Limerick	5
Mid Suffolk	5
(Old) Ottawa	5
Kampala	5
Midland	5
Midlothian	5
Jefferson County	5
Long Beach	5
Longmont	5
Isle of Wight	5
Durham Region	5
Irving	5
Madison County	5
Franklin County	5
Mission	5
Inverness	5
Enschede	5
Chula Vista	5
Little Rock	5
East Lindsey	5
Canterbury	5
Beijing	5
Polk County	5
Whitehorse	5
Weymouth	5
Allentown	5
West Lothian	5
Bucharest	5
Wellington	5
Oakland County	5
Pickering	5
Sudbury District	5
Camden County	5
Somerset County	5
Test Valley	5
Warsaw	5
Stratford	5
Strasbourg	5
Bournemouth, Christchurch and Poole	5
South Tangerang	5
Bury	5
Tübingen	5
Paisley	5
Redwood City	5
Palma	5
Baltimore County	5
Peoria	5
Stirling	5
Ventura County	5
Surakarta	5
Augusta County	5
Brentwood	5
Saint Michel de l’Attalaye	5
Toulouse	5
Casablanca	5
San Angelo	5
Aberdeenshire	5
Yokohama	5
Arlington Heights	5
Radnor Township	5
Carrboro	5
Ramara Township	5
Santa Monica	5
Newport	5
Saratoga County	5
Worthington	5
Powell River	5
Troy	5
Roseville	5
Belém	5
Ajax	5
Tulsa	5
Babergh	4
Tallinn	4
Cowichan Valley Regional District	4
Tbilisi	4
County Kildare	4
Naples	4
Nelson	4
Stafford	4
Beirut	4
Saint Louis County	4
Salamanca	4
Salisbury	4
San Marcos	4
Sandwell	4
Santa Clara County	4
Sarasota	4
Lafayette	4
Lacombe County	4
Sarnia	4
Kigali	4
Kennesaw	4
County Donegal	4
Shrewsbury	4
Katy	4
Sligo	4
Baton Rouge	4
Solihull	4
South Oxfordshire	4
South Riding	4
Barranquilla	4
Council Bluffs	4
Southend-on-Sea	4
Springwater	4
Henderson	4
Guilford County	4
Curitiba	4
Epsom and Ewell	4
Welland	4
West Devon	4
West Suffolk	4
Wigan	4
Williams Lake	4
Williamsburg	4
Wilmslow	4
Akron	4
Wolfeboro	4
Addis Ababa	4
Duluth	4
Worcestershire	4
Topeka	4
Electoral Area A	4
Durban	4
Wrexham	4
Eivissa	4
Yaounde	4
Dusseldorf	4
Ypsilanti	4
East Suffolk	4
Zagreb	4
East Lothian	4
Ealing	4
Geelong	4
Georgetown	4
Warwickshire	4
Amherst	4
Hampton	4
Trenton	4
Trondheim	4
Hamden	4
Hackney	4
Turin	4
Lee's Summit	4
Darlington	4
Guayaquil	4
Guadalajara	4
Dayton	4
Grenoble	4
Union County	4
Greenwich	4
Greeley	4
Delft	4
Apex	4
Vista	4
Depok	4
Grand Forks County	4
Gourock	4
Gothenburg	4
Goderich	4
College Park	4
Orillia	4
North Hertfordshire	4
Middlesbrough	4
Loudoun County	4
Recife	4
Monterey County	4
Bologna	4
Odessa	4
Marin County	4
Litchfield Municipality	4
City of Cape Town	4
Oak Park	4
Champaign	4
Bordeaux	4
Malang	4
Milford	4
Oviedo	4
Rennes	4
Quincy	4
Mobile	4
Lower Merion Township	4
Chatham-Kent	4
Miami-Dade County	4
North Saanich	4
Reno	4
Boulder	4
Newport Beach	4
Chiang Mai	4
Ribble Valley	4
Pembroke	4
Saint Charles County	4
Macomb County	4
Chesapeake	4
Medellín	4
Málaga	4
Royal Leamington Spa	4
Muscat	4
Lewes	4
New Haven	4
New Westminster	4
Bochum	4
Penticton	4
Mountain View	4
Pacific County	4
Morris County	4
Rancho Cucamonga	4
Libertyville	4
Newark and Sherwood	4
Newcastle-under-Lyme	4
Braintree	4
Pike County	4
Poole	4
Richardson	4
Goulbourn	3
Ottawa County	3
Walthamstow	3
Walworth County	3
Oswego	3
Osaka	3
Owensboro	3
Saint John	3
Waltham	3
Walla Walla	3
Medina	3
Penarth	3
Urbana	3
Vale of White Horse	3
Greenock	3
Greater Sudbury	3
Valparaíso	3
Grayslake	3
Patna	3
Pasay	3
Vernon	3
Viken	3
Parksville	3
Grande Prairie	3
Ogden	3
Vilas County	3
Grand Haven	3
Västerbotten County	3
Palm Beach County	3
Wagga Wagga City Council	3
Wake Forest	3
Washington County	3
Norton County	3
Watford	3
Waverley	3
Norman	3
Norfolk County	3
Wood Buffalo	3
Montclair	3
Woodbury	3
Erie	3
Nixa	3
Epping Forest	3
Enfield	3
Elon	3
Elizabethtown	3
Elgin County	3
Montgomery County	3
Elcapo No. 154	3
Wylie	3
Mount Prospect	3
Eindhoven	3
Newark	3
Mérida	3
ny	3
New Brunswick	3
Woburn	3
Mombasa	3
Wimbledon	3
Northumberland	3
Garden City	3
Wayne County	3
Wealden	3
Weatherford	3
Fremont	3
Wellington City	3
West Chester	3
Nottinghamshire	3
Ulster County	3
Fort Wayne	3
Wilmington	3
Wheeling	3
Whistler Resort Municipality	3
Northbrook	3
Folkestone and Hythe	3
Wichita Falls	3
Wiesbaden	3
Mishawaka	3
Fareham	3
Missouri City	3
Union	3
Truro	3
Phagwara	3
Groton	3
Lisburn	3
Shenzhen	3
Lititz	3
Rochdale	3
Kathmandu	3
Slough	3
Richmondshire	3
Smithers	3
Ljubljana	3
Lockport	3
Kalamazoo	3
Sonoma County	3
Logroño	3
South Kesteven	3
South Lakeland	3
Jackson	3
Southeast	3
Rialto	3
Islington	3
Reston	3
Sparta	3
Renton	3
St. Andrews	3
Rockford	3
Kings County	3
Shaker Heights	3
León	3
Saarbrücken	3
Rutland	3
Leipzig	3
Rugby	3
San José	3
San Sebastián	3
Lewisville	3
Santa Fe	3
Santa Fe County	3
Lake Forest	3
Santo Domingo	3
Kingston upon Thames	3
Liberty	3
Lille	3
Rouen	3
Saratoga Springs	3
Rotorua	3
Rosario	3
Kochi	3
Scarsdale	3
Sechelt	3
Seminole County	3
Steinbach	3
Lubbock	3
Stockton-on-Tees	3
Hamilton County	3
Racine	3
Three Rivers	3
Tirana Municipally	3
Quinte West	3
Torbay	3
Harlow	3
Harare	3
Putrajaya	3
Providence County	3
Hammond	3
Prince Rupert	3
Thane	3
Pozuelo de Alarcón	3
Poughkeepsie	3
Hambleton	3
Lebanon	3
Matosinhos	3
McLean County	3
Guildford	3
Turku	3
Phnom Penh	3
Guangzhou	3
Thomas County	3
Manassas	3
Stony Plain	3
Horsham	3
Innisfil	3
Stourbridge	3
Regional Unit of Central Athens	3
Lyon	3
Summerville	3
Humble	3
Surabaya	3
Hudson	3
Howard County	3
Surat	3
Sutton County	3
Malibu	3
Rawlins County	3
Taipei	3
Rapid City	3
Tamworth	3
Tarragona	3
Hillsborough	3
Hickory	3
Tempe	3
Hershey	3
Herne Bay	3
South Hams	3
's-Hertogenbosch	3
Christchurch City	3
Aberystwyth	3
Albacete	3
Allen	3
Dartmouth	3
Darwin	3
Douglas County	3
Cordoba	3
Bremen	3
Cornelius	3
Dunfermline	3
Carmel	3
Cedar Falls	3
Cochrane	3
Des Moines	3
Chandler	3
Cook County	3
Bilbao	3
Dunedin	3
Augsburg	3
Camden Town	3
Charlottetown	3
Cumberland	3
Decatur	3
Bridgend	3
Camden	3
Barnstable County	3
Abilene	3
Bendigo	3
Casselman	3
Dhaka	3
Alpharetta	3
Dacorum	3
District of Púchov	3
Danbury	3
D-12	3
Basel	3
Cáceres	3
Bruges	3
Beverly Hills	3
Bergen County	3
Bel Air	3
Butler County	3
Cary	3
East Cambridgeshire	3
East Devon	3
Budapest	3
Coffs Harbour	3
Cuyahoga County	3
Bangor	3
Homer Glen	2
Niagara Region	2
Linlithgow	2
Snoqualmie	2
Cranbrook	2
Craven	2
Area D (Elaho/Garibaldi)	2
Niamey	2
Crewe	2
Reno County	2
San Rafael	2
Tyngsborough	2
Sofia	2
Clermont	2
Carbonear	2
Bowen Island Municipality	2
Umeå	2
Rensselaer County	2
Buckingham	2
County Wexford	2
Tunbridge Wells	2
Tumut	2
Carroll County	2
South Gloucestershire	2
Independence	2
Indian Trail	2
Armidale	2
Indiana County	2
County Waterford	2
Rio Rancho	2
San Luis Obispo County	2
County Tipperary	2
San Juan	2
Liberia	2
Town of Greenburgh	2
South Ockendon	2
New Forest	2
Carnoustie	2
South Cambridgeshire	2
Ikeja	2
Clinton	2
Miami Beach	2
Newton	2
Newport News	2
Sooke	2
Richland	2
Courtice	2
Miami County	2
Troms og Finnmark	2
San Nicolás	2
Holly Springs	2
Ridgefield	2
Troon	2
Argyll and Bute	2
Idabel	2
Bracebridge	2
Smithfield	2
Holland	2
North Las Vegas	2
Siskiyou County	2
North Wales	2
Canton	2
Aptos	2
Sanquhar	2
Mercer County	2
Hawick	2
Loiret	2
Hays	2
Vermilion County	2
Redlands	2
Sandy	2
Venice	2
Hebron	2
Bexar County	2
Rayne Township	2
Northampton	2
Northampton Township	2
Ras Al Khaimah	2
Long Branch	2
Starkville	2
Anniston	2
Hampshire	2
Norwalk	2
Brattleboro	2
Hanoi	2
Hart	2
Sioux Falls	2
Harborough	2
Cypress	2
Northfield	2
Clark County	2
Canora	2
Skokie	2
Helotes	2
Smyrna	2
Clarksville	2
Mesquite	2
Uttlesford	2
Livonia	2
Highland Park	2
Upton County	2
New Castle County	2
Crystal Lake	2
Normal	2
Clearview	2
Hinckley and Bosworth	2
Upper Dublin Township	2
Clearwater	2
Upper Arlington	2
Smithville	2
Smolyan	2
Regional District of North Okanagan	2
Hicksville	2
Chelan County	2
Bracknell Forest	2
Cumberland County	2
North East Lincolnshire	2
Reggio nell'Emilia	2
Henrico County	2
Ardèche	2
Van Wert County	2
Vallejo	2
North Bay	2
Lleida	2
North Chicago	2
Regional District of Bulkley-Nechako	2
Culver City	2
Sandbach	2
Sleman Regency	2
Armstrong	2
Chaoyang District	2
Boone	2
Mukilteo	2
Kingswood	2
Champlain	2
Kirkcaldy	2
Ayrshire	2
Colleyville	2
Collierville	2
Rutland County	2
Bloemfontein	2
Kenosha	2
Cebu City	2
Kloten	2
Swanage	2
Knutsford	2
Swale	2
Suwon-si	2
Collingwood	2
Kingsville	2
Ayr	2
Avondale	2
Le Grand-Saconnex	2
Tecumseh	2
Keokuk County	2
Teaneck Township	2
Bodegraven	2
Tauranga City	2
Round Rock	2
Spring Hill	2
Murray	2
Springfield Township	2
Kilmarnock	2
Kimberley	2
Le Passage	2
Runnymede	2
Tameside	2
Conyers	2
Concord Township	2
Las Piñas	2
Las Cruces	2
Lancashire	2
Mole Valley	2
Montgomery	2
Banks Peninsula Community	2
Central Bedfordshire	2
Columbia County	2
Moncton	2
Lakeville	2
Comox Valley Regional District	2
Stillwater	2
Stevenage	2
Stamford	2
Monroe County	2
Monongalia County	2
Stearns County	2
Monmouthshire	2
Bismarck	2
Stratford-on-Avon	2
Bahía Blanca	2
Salinas	2
Saint Augustine	2
Largs	2
Mission Viejo	2
Morton	2
Missoula	2
Summerland	2
Morgantown	2
Ballingry	2
Langenau	2
Blackfalds	2
Stuttgart	2
Bucks County	2
La Mirada	2
Land O' Lakes	2
Strathroy-Caradoc	2
Spring	2
Tel Aviv-Yafo	2
Torquay	2
Natick	2
Timișoara	2
Big Spring	2
Southfield	2
Jefferson Hills	2
Navajo County	2
Rocky River	2
Tigard	2
Jersey City	2
Telford	2
Nassau	2
Castelló / Castellón	2
At Ta'if	2
Corpus Christi	2
Thousand Oaks	2
Johnson City	2
Johnson County	2
Timmins	2
Tinley Park	2
Les Collines-de-l'Outaouais	2
Jaipur	2
Roanoke	2
Cluj-Napoca	2
Bonnyville	2
Arun	2
County Clare	2
Barry County	2
Chapin	2
County Antrim	2
Tonbridge and Malling	2
Rancho Mirage	2
Cotswold	2
Izmir	2
Bonita Springs	2
South Whitehall Township	2
Jacksonville Beach	2
Thorold	2
Southport	2
Corona	2
Kasterlee	2
Coldstream	2
Roswell	2
Terrassa	2
Copeland	2
Rother	2
Temuco	2
Auburn	2
Keene	2
San Carlos	2
Coos County	2
Rothesay	2
Spokane	2
Temecula	2
Tema	2
Kennett Square	2
Coral Springs	2
Møre og Romsdal	2
Jonesborough	2
Corby	2
Joplin	2
Thompson-Nicola Regional District	2
Castle Rock	2
Thiruvananthapuram	2
Southwest	2
Nanjing	2
Corner Brook	2
Kalmar County	2
Biggar	2
Kampen	2
Romeoville	2
Attawapiskat	2
Sparks	2
Leeds and Grenville Counties	2
Aube	2
Notre Dame	2
Visalia	2
Dakar	2
Florence	2
Windhoek	2
Winder	2
Mataró	2
Pantin	2
Port-Harcourt	2
Pamplona	2
Flintshire	2
Makhanda (Grahamstown)	2
Palm Springs	2
Florianópolis	2
Makassar	2
Floyd County	2
Mainz	2
Brown Deer	2
Palmerston North	2
Foothills County	2
Brownsville	2
Festus	2
Sendai	2
Winneshiek County	2
Fairfield	2
Seine-Maritime	2
Pontianak	2
Poperinge	2
Selwyn	2
Selwyn District	2
Winterthur	2
Dresden	2
Malmo	2
Park City	2
Semarang	2
Winooski	2
Parañaque	2
Fayette County	2
Drakenstein Local Municipality	2
Porto	2
Williamsport	2
Brookings	2
Freiburg im Breisgau	2
Fraser Valley Regional District	2
Sevenoaks	2
Padang	2
Brooks	2
Dalkeith	2
Oxnard	2
White Plains	2
Fremont County	2
Palm Desert	2
District of Belconnen	2
Friedrichshafen	2
Madison Heights	2
Butler Township	2
Wheaton	2
Fulton	2
Owen Sound	2
Dordrecht	2
Burnley	2
Frankfort	2
Wickford	2
Fort Chipewyan	2
Fort Collins	2
Burlington County	2
Benton County	2
Downers Grove	2
Fort McMurray	2
Fort Mill	2
Will County	2
Wildwood	2
Fort Pierce	2
Maidenhead	2
Wieliczka County	2
Douro-Dummer	2
Fountain Valley	2
Bentonville	2
DuPage County	2
Fairfax	2
Seguin	2
Aarhus	2
Pierce County	2
El Cajon	2
Sauk County	2
Pereira	2
Youngstown	2
Yorkville	2
Aarau	2
Yorba Linda	2
Adana	2
Abercynon	2
Marco Island	2
Elgin	2
Yolo County	2
March	2
Pensacola	2
Martin County	2
Aalborg	2
Zakynthos Regional Unit	2
Effingham County	2
Perrysburg	2
Petawawa	2
A Coruña	2
East Meadow	2
la Garriga	2
East Riding of Yorkshire	2
Marseille	2
Marion	2
Chichester	2
Pickerington	2
Zoeterwoude	2
Chicopee	2
Zeist	2
Zaragoza	2
Edmonds	2
Dysart et al	2
Marble Falls	2
Elliot Lake	2
Elmhurst	2
Abington	2
Belo Horizonte	2
Manitoulin District	2
Woolwich	2
Bryan	2
Essex County	2
Belmont	2
Pau	2
Eti Osa	2
Manhattan	2
Sedgemoor	2
Mason County	2
Chorley	2
Adams County	2
Evansville	2
Everett	2
Acton	2
Erin	2
Yeppoon	2
Pekalongan	2
Pendle	2
Marathon	2
Yarmouth	2
Yarm	2
Encinitas	2
Maracaibo	2
Dunedin City	2
Pembrokeshire	2
Pittsboro	2
Scranton	2
Scugog	2
Wyre	2
Pelham	2
Abidjan	2
Wyckoff	2
Owatonna	2
Fredonia	2
Qingdao City	2
Warrenton	2
Santa Cruz de Tenerife	2
Amber Valley	2
Querétaro	2
Okotoks	2
Greater Manchester	2
Warwick	2
Okemos	2
Greene County	2
Waterford	2
Lower Salford Township	2
City of Medan	2
Dearborn	2
Warren	2
Medway	2
Campbell County	2
Beverley	2
Lozenec	2
Cherwell	2
Almeria	2
Calvados	2
Golden	2
Lusaka	2
Mechanicsburg	2
Sherman County	2
Oneida County	2
Di An City	2
Lucerne	2
Wayne	2
Watertown	2
Fylde	2
Grand Island	2
Medford	2
Olesa de Montserrat	2
Qualicum Beach	2
Waukee	2
Oldenburg	2
Odense	2
Lower Burrell	2
Oceanside	2
Västra Götaland County	2
Dar es Salaam	2
Haddington	2
Haddonfield	2
Waco	2
Haifa	2
Simcoe	2
Melrose	2
Danville	2
Loveland	2
Melton	2
Ankeny	2
Vosges	2
Sint-Niklaas	2
Mendip	2
Canandaigua	2
Viña del Mar	2
Göttingen	2
Dar es-Salaam	2
Gurnee	2
Claremont	2
Ocean County	2
Anderson County	2
Walnut Creek	2
Ocala	2
Breda	2
Santa Clarita	2
City of South Perth	2
Darmstadt	2
Sidon	2
Guisborough	2
Angus	2
Camrose	2
Los Gatos	2
Ankara	2
Gunnison County	2
Mecca	2
Stanislaus County	2
Pullman	2
Gastonia	2
Provo	2
Gdansk	2
Brighton and Hove	2
Gig Harbor	2
Shelbyville	2
Cheshire West and Chester	2
Prior Lake	2
Calabasas	2
Alliston	2
Beaverton	2
Westchester	2
Geraardsbergen	2
Brockton	2
Alma	2
Brockville	2
West New York	2
Gloucester County	2
Santee	2
Cairo	2
Dinnington	2
West Oxfordshire	2
Alicante	2
Gatineau	2
Oswego County	2
Allegany County	2
Gaya	2
Girona	2
Oswestry	2
Oro-Medonte	2
Santiago de Compostela	2
Wells	2
Glendale	2
Shah Alam	2
Calhoun County	2
Glen Ellyn	2
Gahanna	2
Glenn Dale	2
Bromsgrove	2
McPherson County	2
Welwyn Hatfield	2
McHenry County	2
Lynchburg	2
West	2
Galveston County	2
Garner	2
Shelton	2
Berea	2
Dieppe	2
Sharjah	2
San Jacinto de Yaguachi	1
San Gabriel	1
Bishkek	1
Savannah	1
Binghamton	1
Bezirk Murau	1
Birjand	1
Beverly	1
Sapporo	1
Santos	1
Bhor	1
Saline County	1
Sant Boi de Llobregat	1
Białystok	1
Sausalito	1
San Joaquin County	1
Santa Ana	1
Santurtzi	1
Birkenhead	1
Salina	1
San Felipe	1
Billings	1
San Miguel	1
San Bernardino County	1
San Pablo	1
San Tan Valley	1
Santa Rosa	1
San Pascual	1
San Pedro Sula	1
San Cristóbal	1
San Clemente	1
San Ramon	1
Bettendorf	1
Bethel Park	1
Benidorm	1
Bern Township	1
Saratov	1
Bexley	1
Benin City	1
Sarıyer	1
San Diego County	1
Sammamish	1
Sankt Augustin	1
Samara	1
Samarinda	1
Sanger	1
Santa Cruz	1
Saraswati Vihar Tehsil	1
Billericay	1
Benghazi	1
San Miguel de Salinas	1
Sandhurst	1
Santarém	1
San Benito County	1
Saugus	1
Satakunta	1
Biarritz	1
Boulogne-Billancourt	1
Bishopbriggs	1
Sakarya	1
Brevard County	1
Quilpué	1
Queenstown	1
Queens County	1
Quebec City	1
Quakertown	1
Pyrénées-Orientales	1
Puyallup	1
Bridgeton	1
Putney	1
Bridgeton Township	1
Purcellville	1
Punta Arenas	1
Brightlingsea	1
Pullad	1
Puerto Varas	1
Puerto Vallarta	1
Puerto Ordaz	1
Broadview Heights	1
Probolinggo	1
Brock	1
Broken Arrow	1
Prince Edward County	1
Prešov	1
Broken Hill	1
Brevard	1
Brest	1
RVA	1
Bray	1
Redding	1
Redcar	1
Red Lake Falls	1
Bradford County	1
Bradford West Gwillimbury	1
Braga	1
Bratislava	1
Ravenna	1
Raunds	1
Raseborg	1
Randolph Township	1
Rancho Cordova	1
Ra'anana	1
Ranchi	1
Ramla Subdistrict	1
Rambouillet	1
Breckinridge County	1
Ralls County	1
Brecon	1
Rajkot	1
Rainham	1
Rahway	1
Raglan	1
Radom	1
Prescott	1
Preeceville	1
Prato	1
Pitlochry	1
Plympton	1
Plymouth Township	1
Plessur	1
Pleasant Hill	1
Playa del Carmen	1
Plattsburgh	1
Bryan County	1
Plainfield	1
Pittsfield	1
Bryant	1
Pitt Meadows	1
Piscataway Township	1
Poitiers	1
Pirkkala	1
Pinole	1
Pingtung County	1
Pine Hill	1
Bucaramanga	1
Pictou County	1
Buchs (SG)	1
Piano di Sorrento	1
Buckeye	1
Buckie	1
Phillips County	1
Pointe-Noire	1
Brunswick County	1
Brookfield	1
Porthcawl	1
Brookline	1
Poway	1
Poultney	1
Poulsbo	1
Potsdam	1
Potomac	1
Potchefstroom	1
Posadas	1
Brown County	1
Porto Alegre	1
Portishead	1
Portage County	1
Polokwane	1
Port-au-Prince	1
Port Townsend	1
Port Macquarie	1
Port Hardy	1
Port Dover	1
Bruchsal	1
Port Colborne	1
Port Augusta	1
Pontiac	1
Ponca City	1
Pomona	1
Redmond	1
Bradenton	1
Reedley	1
Boerne	1
Rye	1
Bloomingdale	1
Russellville	1
Russell County	1
Russell	1
Runcorn	1
Blue Hill	1
Royal Oak	1
Bluewater	1
Royal City	1
Bodmin	1
Bogor	1
Sabadell	1
Rossland	1
Rossendale	1
Boissevain	1
Rosenberg	1
Bojonegoro	1
Rosamond	1
Roosendaal	1
Bolivar	1
Rolla	1
Rohnert Park	1
Rogers	1
Saanich	1
Sabana de Mendoza	1
Roeselare	1
Blackburn	1
Saint-Paul	1
Saint-Lazare	1
Saint-Georges	1
Saint-Denis	1
Saint-Brieuc	1
Saint-Avold	1
Saint-André-Avellin	1
Saint Robert	1
Saint Peters	1
Black Hawk County	1
Saint Ouen	1
Saint Mary's County	1
Sackville	1
Saint Louis Park	1
Saint Lawrence County	1
Saint Johnsbury	1
Blandford-Blenheim	1
Saint Croix County	1
Saint Cloud	1
Blenheim	1
Sahuarita	1
Sahibzada Ajit Singh Nagar	1
Sacramento County	1
Blitar	1
Rogaland	1
Rocky Mountain House	1
Regensburg	1
Renfrew County	1
Rhondda Cynon Taf	1
Rhodes	1
Rhinelander	1
Reyes	1
Revelstoke	1
Reus	1
Rethymno	1
Bowraville	1
Boxford	1
Bozeman	1
Renfrewshire	1
Renfrew	1
Rice County	1
Reisterstown	1
Reilly Township	1
Reigate and Banstead	1
Rehoboth	1
Regional Unit of West Athens	1
Brackettville	1
Regional District of Kootenay Boundary	1
Regional District of Central Okanagan	1
Regional District of Central Kootenay	1
Bracknell	1
Reggello	1
Bowie	1
Bend	1
Rockwall County	1
Bosque County	1
Bolzano - Bozen	1
Rockmart	1
Rocklin	1
Rockland County	1
Rockall	1
Rock Hill	1
Rochford	1
Rochester Hills	1
Bonnyrigg	1
Robinson	1
Riverview	1
Risca	1
Boulder Creek	1
Ripon	1
Riobamba	1
Bossier Parish	1
Rincón de la Victoria	1
Rimouski	1
Rijkevorsel	1
Riga	1
Rieti	1
Rideau Lakes	1
Bothell	1
Boucherville	1
Savona	1
East Dunbartonshire	1
Beltsville	1
Vijfhuizen	1
Ancona	1
Wallisellen	1
Wallingford	1
Wallasey	1
Angers	1
Walker Mill	1
Waldorf	1
Angleton	1
Wakayama	1
Waikato District	1
Wageningen	1
Wadeye	1
Vélez-Málaga	1
Växjö	1
Västerhaninge	1
Annapolis	1
Volusia County	1
Vogtlandkreis	1
Vladivostok	1
Vitória	1
Vitacura	1
Anne Arundel County	1
Vinings	1
Villeneuve-d'Ascq	1
Village of Germantown	1
Apeldoorn	1
Vila Real	1
Anchorage	1
Walton County	1
Walvis Bay	1
Amasya	1
Weinheim	1
Weehawken	1
Webster Groves	1
Webster City	1
Alpine	1
Waynesville	1
Alvarado	1
Alvin	1
Wauwatosa	1
Waunakee	1
Waukesha County	1
Amarillo	1
Washtenaw County	1
Anaheim	1
Washoe County	1
Amelia County	1
American Canyon	1
Warwick Township	1
Amethi	1
Amherstburg	1
Warrensburg	1
Anacortes	1
Warminster Township	1
Warman	1
Warlingham	1
Wardha	1
Apodaca	1
Vigo	1
Schaffhausen	1
Vientiane Capital	1
Uusimaa	1
Area C (Long Beach)	1
Uppingham	1
Upper Marlboro	1
Upper Grand Lagoon	1
Upper Darby	1
Upland	1
Unorganized Thunder Bay District	1
Unorganized North Sudbury	1
Unorganized North Algoma	1
Unorganized Kenora District	1
Area D (Endako/Fort Fraser)	1
Ungaran	1
Umhlanga Rocks	1
Area E (Moberly Lake/Sukunka Valley)	1
Udine	1
Area E (West Bella Coola/Clayton Falls/Tallheo)	1
Tønsberg	1
Tyler	1
Tychy	1
Twinsburg	1
Tustin	1
Area G (Forster Creek/Mount Assiniboine)	1
Turnhout	1
Turlock	1
Area G (Mid-Oceanside)	1
Area I (Skaha West/Kaleden/Apex)	1
Uxbridge	1
Vaasa	1
Vacaville	1
Arapahoe County	1
Vienne	1
Apple Valley	1
Victoria County	1
Appleton	1
Viana do Castelo	1
Viana	1
Vesoul	1
Verviers	1
Verona	1
Vernon Hills	1
Aracaju	1
Venus	1
Vendée	1
Val-de-Meuse	1
Vegreville	1
Vechta	1
Arcadia Regional Unit	1
Vaucluse	1
Varese	1
Vantaa	1
Area A (Egmont/Pender Harbour)	1
Valladolid	1
Valenzuela	1
Area A (Salmon River/Lakes)	1
Area A (Seymour Inlet/Knight Inlet)	1
Valdez	1
Welch	1
Weldon Spring	1
Alnwick/Haldimand	1
Almere	1
Wright County	1
Aceh Jaya	1
Worcester County	1
Acworth	1
Woodstock	1
Woods County	1
Woodridge	1
Woodbury County	1
Ada	1
Woodbridge	1
Wood Dale	1
Addison	1
Addison County	1
Wokingham	1
Woking	1
Woerden	1
Wodonga	1
Aden City	1
Wivenhoe	1
Wishaw	1
Winter Garden	1
Winsum	1
Adur	1
Agadir	1
Winnebago County	1
Agios Nikolaos Municipal Unit	1
Ahmedabad	1
Wroclaw	1
Wyomissing	1
Wyre Forest	1
Ystrad Mynach	1
Östersund	1
Örebro County	1
préfecture d’arrondissements Al Fida-Mers Sultan عمالة مقاطعات الفداء مرس السلطان	1
l'Hospitalet de Llobregat	1
Zwolle	1
Aachen	1
Zuidlaren	1
Zuidhorn	1
Zionsville	1
Zapopan	1
Zadar	1
Yuma	1
Aalst	1
Xalapa	1
Yongin-si	1
Abergavenny	1
Yogyakarta	1
Yilan City	1
Yerba Buena	1
Abertillery	1
Yass	1
Yamaguchi	1
Yakima County	1
Yakima	1
Yadkin County	1
Xanthi	1
Aiea	1
Wimborne Minster	1
Al Khubar	1
Alliance	1
Wethersfield	1
Algonquin	1
Alhambra	1
Westland	1
Westford	1
Westerville	1
Western Springs	1
Alken	1
Allegheny County	1
West Orange	1
Allen Park	1
Allerdale	1
West Lindsey	1
Aledo	1
West Lafayette	1
West Kelowna	1
West Dunbartonshire	1
Alloa	1
West Des Moines	1
West Columbia	1
Almelo	1
West Allis	1
Wentzville	1
Wenham	1
Wen	1
Wellington County	1
Wexford County	1
Whangarei	1
Wilton	1
Alamance County	1
Wilson County	1
Al Nuayriyah Governorate	1
Wilmot	1
Al Qatif Governorate	1
Willoughby	1
[truncated: 1,304 more rows]
