# Supplementary material for: What Does Twitter Say About Self-Regulated Learning? Mapping Tweets From 2011 to 2021
Source: Front Psychol. 2022 Feb 24;13:820813. doi: 10.3389/fpsyg.2022.820813 (PMC8907480; doi:10.3389/fpsyg.2022.820813)
Supplement: Supplementary file 2 [file Data_Sheet_2.CSV]

country	users count
United States	7149
United Kingdom	4268
Canada	3545
Australia	942
Spain	332
India	332
Netherlands	282
France	211
Germany	203
Ireland	181
Indonesia	179
Belgium	139
Norway	124
New Zealand	114
South Africa	111
Colombia	106
Sweden	98
Italy	92
Philippines	91
Japan	89
United Arab Emirates	87
Finland	87
China	84
Mexico	84
Switzerland	77
Brazil	75
Singapore	69
Malaysia	64
Nigeria	52
Thailand	49
Chile	48
Turkey	47
Saudi Arabia	44
Pakistan	43
Portugal	40
Greece	39
Argentina	33
Austria	31
Kenya	30
Venezuela	30
Romania	26
Denmark	25
Ecuador	21
Poland	21
Hungary	21
Peru	20
Russia	19
Vietnam	18
Ghana	18
Czechia	18
Egypt	17
Luxembourg	16
Georgia	15
South Korea	15
Panama	14
Cyprus	14
Uruguay	13
Jordan	13
Cameroon	12
Israel	12
Lebanon	11
Morocco	11
Ukraine	11
Kuwait	11
Qatar	10
Zimbabwe	9
Taiwan	9
Tanzania	9
Bulgaria	8
Oman	8
Uganda	7
Croatia	7
Nepal	7
Slovenia	6
Malta	6
Slovakia	6
Haiti	6
Estonia	6
Sri Lanka	6
Bangladesh	6
Cambodia	6
Trinidad and Tobago	6
Rwanda	6
Isle of Man	6
Iraq	5
Ethiopia	5
Jamaica	5
Tunisia	5
Costa Rica	5
Yemen	4
Senegal	4
Palestinian Territory	4
Sierra Leone	4
Jersey	4
Albania	4
Namibia	4
Malawi	4
Maldives	4
Guernsey	3
Latvia	3
Bolivia	3
Bosnia and Herzegovina	3
Honduras	3
Sudan	3
Guatemala	3
Liberia	3
Democratic Republic of the Congo	3
Mozambique	3
Dominican Republic	3
Iran	3
Nicaragua	3
El Salvador	3
Niger	3
Syria	2
The Bahamas	2
Zambia	2
Kyrgyzstan	2
Algeria	2
North Macedonia	2
Côte d'Ivoire	2
Lithuania	2
Falkland Islands	2
Bahrain	2
Iceland	2
Guyana	2
Saint Kitts and Nevis	1
Botswana	1
Cayman Islands	1
Burundi	1
Brunei	1
Barbados	1
Belarus	1
Cuba	1
Uzbekistan	1
Azerbaijan	1
Armenia	1
Andorra	1
Congo-Brazzaville	1
East Timor	1
Tonga	1
The Gambia	1
Paraguay	1
Eswatini	1
Fiji	1
Gabon	1
Greenland	1
Kazakhstan	1
Laos	1
Libya	1
Solomon Islands	1
Mauritius	1
Myanmar	1
Serbia	1
Afghanistan	1
