# Supplementary material for: What Does Twitter Say About Self-Regulated Learning? Mapping Tweets From 2011 to 2021
Source: Front Psychol. 2022 Feb 24;13:820813. doi: 10.3389/fpsyg.2022.820813 (PMC8907480; doi:10.3389/fpsyg.2022.820813)
Supplement: Supplementary file 3 [file Data_Sheet_3.CSV]

	code	country	user_count	tweet_count	retweet_count	like_count	tweet_count_per_user	retweet_count_per_tweet	like_count_per_tweet
0	AFG	Afghanistan	1.0	2.0	0.0	0.0	2.0	0.0	0.0
2	ALB	Albania	4.0	0.0	0.0	0.0	0.0	0.0	0.0
3	ARE	United Arab Emirates	87.0	154.0	66.0	231.0	1.7701	0.4286	1.5
4	ARG	Argentina	33.0	7.0	4.0	11.0	0.2121	0.5714	1.5714
5	ARM	Armenia	1.0	0.0	0.0	0.0	0.0	0.0	0.0
8	AUS	Australia	942.0	803.0	830.0	2504.0	0.8524	1.0336	3.1183
9	AUT	Austria	31.0	20.0	13.0	26.0	0.6452	0.65	1.3
10	AZE	Azerbaijan	1.0	0.0	0.0	0.0	0.0	0.0	0.0
11	BDI	Burundi	1.0	0.0	0.0	0.0	0.0	0.0	0.0
12	BEL	Belgium	139.0	148.0	256.0	579.0	1.0647	1.7297	3.9122
15	BGD	Bangladesh	6.0	4.0	4.0	10.0	0.6667	1.0	2.5
16	BGR	Bulgaria	8.0	2.0	0.0	0.0	0.25	0.0	0.0
17	BHS	The Bahamas	2.0	0.0	0.0	0.0	0.0	0.0	0.0
18	BIH	Bosnia and Herzegovina	3.0	2.0	1.0	3.0	0.6667	0.5	1.5
19	BLR	Belarus	1.0	1.0	0.0	0.0	1.0	0.0	0.0
21	BOL	Bolivia	3.0	0.0	0.0	0.0	0.0	0.0	0.0
22	BRA	Brazil	75.0	44.0	20.0	32.0	0.5867	0.4545	0.7273
23	BRN	Brunei	1.0	0.0	0.0	0.0	0.0	0.0	0.0
25	BWA	Botswana	1.0	0.0	0.0	0.0	0.0	0.0	0.0
27	CAN	Canada	3545.0	2816.0	6689.0	13725.0	0.7944	2.3754	4.8739
28	CHE	Switzerland	77.0	109.0	123.0	325.0	1.4156	1.1284	2.9817
29	CHL	Chile	48.0	16.0	26.0	56.0	0.3333	1.625	3.5
30	CHN	China	84.0	59.0	54.0	126.0	0.7024	0.9153	2.1356
31	CIV	Côte d'Ivoire	2.0	0.0	0.0	0.0	0.0	0.0	0.0
32	CMR	Cameroon	12.0	0.0	0.0	0.0	0.0	0.0	0.0
33	COD	Democratic Republic of the Congo	3.0	1.0	0.0	0.0	0.3333	0.0	0.0
34	COG	Congo-Brazzaville	1.0	0.0	0.0	0.0	0.0	0.0	0.0
35	COL	Colombia	106.0	77.0	39.0	115.0	0.7264	0.5065	1.4935
36	CRI	Costa Rica	5.0	9.0	10.0	1.0	1.8	1.1111	0.1111
37	CUB	Cuba	1.0	0.0	0.0	0.0	0.0	0.0	0.0
39	CYP	Cyprus	14.0	4.0	0.0	11.0	0.2857	0.0	2.75
40	CZE	Czechia	18.0	24.0	26.0	32.0	1.3333	1.0833	1.3333
41	DEU	Germany	203.0	326.0	109.0	272.0	1.6059	0.3344	0.8344
43	DNK	Denmark	25.0	44.0	59.0	61.0	1.76	1.3409	1.3864
44	DOM	Dominican Republic	3.0	8.0	2.0	19.0	2.6667	0.25	2.375
45	DZA	Algeria	2.0	0.0	0.0	0.0	0.0	0.0	0.0
46	ECU	Ecuador	21.0	7.0	10.0	19.0	0.3333	1.4286	2.7143
47	EGY	Egypt	17.0	14.0	14.0	27.0	0.8235	1.0	1.9286
49	ESP	Spain	332.0	255.0	371.0	959.0	0.7681	1.4549	3.7608
50	EST	Estonia	6.0	2.0	1.0	1.0	0.3333	0.5	0.5
51	ETH	Ethiopia	5.0	2.0	7.0	22.0	0.4	3.5	11.0
52	FIN	Finland	87.0	78.0	84.0	262.0	0.8966	1.0769	3.359
53	FJI	Fiji	1.0	1.0	0.0	1.0	1.0	0.0	1.0
54	FLK	Falkland Islands	2.0	0.0	0.0	0.0	0.0	0.0	0.0
55	FRA	France	211.0	97.0	99.0	136.0	0.4597	1.0206	1.4021
56	GAB	Gabon	1.0	1.0	0.0	0.0	1.0	0.0	0.0
57	GBR	United Kingdom	4268.0	3201.0	8843.0	16397.0	0.75	2.7626	5.1225
58	GEO	Georgia	15.0	16.0	8.0	25.0	1.0667	0.5	1.5625
59	GHA	Ghana	18.0	3.0	10.0	3.0	0.1667	3.3333	1.0
61	GMB	The Gambia	1.0	0.0	0.0	0.0	0.0	0.0	0.0
64	GRC	Greece	39.0	18.0	8.0	22.0	0.4615	0.4444	1.2222
65	GRL	Greenland	1.0	0.0	0.0	0.0	0.0	0.0	0.0
66	GTM	Guatemala	3.0	1.0	0.0	2.0	0.3333	0.0	2.0
67	GUY	Guyana	2.0	0.0	0.0	0.0	0.0	0.0	0.0
68	HND	Honduras	3.0	0.0	0.0	0.0	0.0	0.0	0.0
69	HRV	Croatia	7.0	4.0	4.0	5.0	0.5714	1.0	1.25
70	HTI	Haiti	6.0	3.0	0.0	1.0	0.5	0.0	0.3333
71	HUN	Hungary	21.0	37.0	135.0	53.0	1.7619	3.6486	1.4324
72	IDN	Indonesia	179.0	154.0	49.0	132.0	0.8603	0.3182	0.8571
73	IND	India	332.0	209.0	100.0	413.0	0.6295	0.4785	1.9761
74	IRL	Ireland	181.0	83.0	76.0	261.0	0.4586	0.9157	3.1446
75	IRN	Iran	3.0	0.0	0.0	0.0	0.0	0.0	0.0
76	IRQ	Iraq	5.0	4.0	0.0	2.0	0.8	0.0	0.5
77	ISL	Iceland	2.0	1.0	0.0	0.0	0.5	0.0	0.0
78	ISR	Israel	12.0	4.0	5.0	3.0	0.3333	1.25	0.75
79	ITA	Italy	92.0	55.0	50.0	44.0	0.5978	0.9091	0.8
80	JAM	Jamaica	5.0	2.0	3.0	3.0	0.4	1.5	1.5
81	JOR	Jordan	13.0	8.0	3.0	3.0	0.6154	0.375	0.375
82	JPN	Japan	89.0	123.0	68.0	199.0	1.382	0.5528	1.6179
83	KAZ	Kazakhstan	1.0	0.0	0.0	0.0	0.0	0.0	0.0
84	KEN	Kenya	30.0	15.0	9.0	18.0	0.5	0.6	1.2
85	KGZ	Kyrgyzstan	2.0	1.0	0.0	0.0	0.5	0.0	0.0
86	KHM	Cambodia	6.0	0.0	0.0	0.0	0.0	0.0	0.0
87	KOR	South Korea	15.0	0.0	0.0	0.0	0.0	0.0	0.0
89	KWT	Kuwait	11.0	7.0	4.0	5.0	0.6364	0.5714	0.7143
90	LAO	Laos	1.0	1.0	1.0	9.0	1.0	1.0	9.0
91	LBN	Lebanon	11.0	11.0	1.0	1.0	1.0	0.0909	0.0909
92	LBR	Liberia	3.0	2.0	5.0	9.0	0.6667	2.5	4.5
93	LBY	Libya	1.0	0.0	0.0	0.0	0.0	0.0	0.0
94	LKA	Sri Lanka	6.0	3.0	1.0	2.0	0.5	0.3333	0.6667
96	LTU	Lithuania	2.0	1.0	0.0	0.0	0.5	0.0	0.0
97	LUX	Luxembourg	16.0	10.0	18.0	28.0	0.625	1.8	2.8
98	LVA	Latvia	3.0	2.0	0.0	3.0	0.6667	0.0	1.5
99	MAR	Morocco	11.0	3.0	0.0	1.0	0.2727	0.0	0.3333
102	MEX	Mexico	84.0	32.0	4.0	25.0	0.381	0.125	0.7813
103	MKD	North Macedonia	2.0	6.0	0.0	0.0	3.0	0.0	0.0
105	MMR	Myanmar	1.0	0.0	0.0	0.0	0.0	0.0	0.0
108	MOZ	Mozambique	3.0	3.0	1.0	1.0	1.0	0.3333	0.3333
110	MWI	Malawi	4.0	0.0	0.0	0.0	0.0	0.0	0.0
111	MYS	Malaysia	64.0	31.0	37.0	39.0	0.4844	1.1935	1.2581
112	NAM	Namibia	4.0	1.0	0.0	0.0	0.25	0.0	0.0
114	NER	Niger	3.0	0.0	0.0	0.0	0.0	0.0	0.0
115	NGA	Nigeria	52.0	38.0	17.0	28.0	0.7308	0.4474	0.7368
116	NIC	Nicaragua	3.0	4.0	0.0	1.0	1.3333	0.0	0.25
117	NLD	Netherlands	282.0	302.0	328.0	1351.0	1.0709	1.0861	4.4735
118	NOR	Norway	124.0	55.0	55.0	198.0	0.4435	1.0	3.6
119	NPL	Nepal	7.0	4.0	0.0	1.0	0.5714	0.0	0.25
120	NZL	New Zealand	114.0	92.0	27.0	128.0	0.807	0.2935	1.3913
121	OMN	Oman	8.0	4.0	0.0	3.0	0.5	0.0	0.75
122	PAK	Pakistan	43.0	39.0	18.0	21.0	0.907	0.4615	0.5385
123	PAN	Panama	14.0	3.0	0.0	0.0	0.2143	0.0	0.0
124	PER	Peru	20.0	8.0	0.0	4.0	0.4	0.0	0.5
125	PHL	Philippines	91.0	38.0	289.0	1061.0	0.4176	7.6053	27.9211
127	POL	Poland	21.0	18.0	16.0	13.0	0.8571	0.8889	0.7222
130	PRT	Portugal	40.0	46.0	12.0	18.0	1.15	0.2609	0.3913
131	PRY	Paraguay	1.0	0.0	0.0	0.0	0.0	0.0	0.0
132	QAT	Qatar	10.0	1.0	0.0	0.0	0.1	0.0	0.0
133	ROU	Romania	26.0	33.0	29.0	40.0	1.2692	0.8788	1.2121
134	RUS	Russia	19.0	12.0	3.0	13.0	0.6316	0.25	1.0833
135	RWA	Rwanda	6.0	4.0	1.0	10.0	0.6667	0.25	2.5
137	SAU	Saudi Arabia	44.0	22.0	32.0	70.0	0.5	1.4545	3.1818
138	SDN	Sudan	3.0	0.0	0.0	0.0	0.0	0.0	0.0
140	SEN	Senegal	4.0	2.0	0.0	2.0	0.5	0.0	1.0
141	SLB	Solomon Islands	1.0	0.0	0.0	0.0	0.0	0.0	0.0
142	SLE	Sierra Leone	4.0	0.0	0.0	0.0	0.0	0.0	0.0
143	SLV	El Salvador	3.0	2.0	0.0	5.0	0.6667	0.0	2.5
146	SRB	Serbia	1.0	1.0	0.0	0.0	1.0	0.0	0.0
148	SVK	Slovakia	6.0	3.0	0.0	1.0	0.5	0.0	0.3333
149	SVN	Slovenia	6.0	2.0	0.0	3.0	0.3333	0.0	1.5
150	SWE	Sweden	98.0	49.0	36.0	138.0	0.5	0.7347	2.8163
151	SWZ	Eswatini	1.0	1.0	1.0	1.0	1.0	1.0	1.0
152	SYR	Syria	2.0	0.0	0.0	0.0	0.0	0.0	0.0
155	THA	Thailand	49.0	32.0	63.0	130.0	0.6531	1.9688	4.0625
158	TLS	East Timor	1.0	0.0	0.0	0.0	0.0	0.0	0.0
159	TTO	Trinidad and Tobago	6.0	1.0	0.0	3.0	0.1667	0.0	3.0
160	TUN	Tunisia	5.0	0.0	0.0	0.0	0.0	0.0	0.0
161	TUR	Turkey	47.0	38.0	17.0	62.0	0.8085	0.4474	1.6316
162	TWN	Taiwan	9.0	5.0	4.0	8.0	0.5556	0.8	1.6
163	TZA	Tanzania	9.0	5.0	0.0	0.0	0.5556	0.0	0.0
164	UGA	Uganda	7.0	5.0	1.0	2.0	0.7143	0.2	0.4
165	UKR	Ukraine	11.0	23.0	3.0	3.0	2.0909	0.1304	0.1304
166	URY	Uruguay	13.0	8.0	3.0	4.0	0.6154	0.375	0.5
167	USA	United States	7149.0	5712.0	10492.0	21091.0	0.799	1.8368	3.6924
168	UZB	Uzbekistan	1.0	1.0	0.0	1.0	1.0	0.0	1.0
169	VEN	Venezuela	30.0	9.0	0.0	1.0	0.3	0.0	0.1111
170	VNM	Vietnam	18.0	14.0	7.0	36.0	0.7778	0.5	2.5714
172	PSE	Palestinian Territory	4.0	1.0	2.0	2.0	0.25	2.0	2.0
173	YEM	Yemen	4.0	4.0	5.0	0.0	1.0	1.25	0.0
174	ZAF	South Africa	111.0	70.0	55.0	88.0	0.6306	0.7857	1.2571
175	ZMB	Zambia	2.0	1.0	0.0	0.0	0.5	0.0	0.0
176	ZWE	Zimbabwe	9.0	4.0	0.0	10.0	0.4444	0.0	2.5
