# Supplementary material for: What Does Twitter Say About Self-Regulated Learning? Mapping Tweets From 2011 to 2021
Source: Front Psychol. 2022 Feb 24;13:820813. doi: 10.3389/fpsyg.2022.820813 (PMC8907480; doi:10.3389/fpsyg.2022.820813)
Supplement: Supplementary file 4 [file Data_Sheet_4.CSV]

	id
0	1026064379278708736
1	1026058749218316288
2	1026057110700929024
3	1026052984365563904
4	1026052256960053250
5	1026023296683450368
6	1026008769707302912
7	1025994338684334081
8	1025933402099175425
9	1025897709021130752
10	1025751944793612288
11	1025655324781338624
12	1025652661062959104
13	1025016526716448768
14	1025009161048870915
15	1025003533911969794
16	1024964293328953350
17	1024824689741455360
18	1024824449441386496
19	1024822951273738240
20	1024822505838665728
21	1024822340063043584
22	1024496620702842880
23	1024419756818886656
24	1024410393077141505
25	1024393212595773441
26	1024355411728773122
27	1024354014580887554
28	1024282377915445248
29	1024253742231760896
30	1024241494721523717
31	1024198154567266304
32	1024137325830238209
33	1024124207137939456
34	1024049768857853952
35	1024049248718020609
36	1023977580230266880
37	1023976530089791489
38	1023971743419916290
39	1023935267323949058
40	1023935030354223106
41	1023916144338591744
42	1023840834876264448
43	1023781956616708103
44	1023779366864662528
45	1023778159609692160
46	1023693432726933504
47	1023692685822124034
48	1023620575309246465
49	1023616889493368832
50	1023616140671688705
51	1023409863475515392
52	1023376168735662080
53	1023253984239345666
54	1023251184596000769
55	1023251113296973824
56	1023250580272291840
57	1023161144935149568
58	1023120798700036096
59	1022743405858881536
60	1022375987416367104
61	1022281017577467904
62	1022250515374071808
63	1022128252880474112
64	1022016100555522049
65	1022013601652137984
66	1021876462524223488
67	1021758618444722176
68	1021744697138708486
69	1021743937478832130
70	1021705205987962880
71	1021691967439290368
72	1021334149926391809
73	1021278189799297024
74	1021275067530055681
75	1021198985527095299
76	1021132167492009988
77	1021047180486995970
78	1020970159052378113
79	1020960997891354624
80	1020956013166571520
81	1020941535616151553
82	1020814140552728576
83	1020372784470462465
84	1020360602663956480
85	1020278499402289153
86	1020246987868966912
87	1020237913534189568
88	1020235073940066304
89	1020226336361607169
90	1020198854078189568
91	1020187930348859392
92	1020120070201249792
93	1020060431275249665
94	1019998922813661185
95	1019985389531090945
96	1019968819568238593
97	1019906097556189186
98	1019903255831195648
99	1019868483624955904
100	1019868144645521408
101	1019864875567218688
102	1019864671677890560
103	1019852595735642112
104	1019846291906617344
105	1019811690894962688
106	1019794961267503104
107	1019793502169808896
108	1019736310486110209
109	1019683493146648576
110	1019683492148310018
111	1019680937078972416
112	1019676944873459712
113	1019670482755510275
114	1019659931857965062
115	1019655951002013696
116	1019655536776794115
117	1019652774684864512
118	1019643157380845568
119	1019642410010325002
120	1019635945816121344
121	1019625472022466562
122	1019624006843027456
123	1019622952923549696
124	1019613048129105920
125	1019591235210792960
126	1019581441510866944
127	1019581154511515653
128	1019569675221524480
129	1019525602334990336
130	1019511953830612992
131	1019509939948138496
132	1019508234279743488
133	1019505419541188613
134	1019505019723370498
135	1019503212167081985
136	1019501246217060352
137	1019496885223075840
138	1019495449617747969
139	1019492813266878464
140	1019492184905699328
141	1019491323710238720
142	1019485745256464385
143	1019466789711835137
144	1019462371495088133
145	1019459712964812800
146	1019457533591814144
147	1019456331818913793
148	1019454548912607232
149	1019449294653452289
150	1019441772890607616
151	1019367827239776257
152	1019357449503981568
153	1019355110189817856
154	1019353052875317249
155	1019339287278637056
156	1019338774159986688
157	1019338459041935361
158	1019336476314734595
159	1019335368527708162
160	1019333606437736449
161	1019329153076748288
162	1019323530188554247
163	1019319697249062912
164	1019319230569828353
165	1019317646846840832
166	1019316797055565825
167	1019314916048633856
168	1019309456360923136
169	1019309451810082817
170	1019307610384846849
171	1019307099925426176
172	1019305376246894593
173	1019305129034559490
174	1019303148723326976
175	1019302486602125313
176	1019302092937285633
177	1019300897082564608
178	1019294340215197698
179	1019293019307208705
180	1019291438532657152
181	1019289857787604993
182	1019286057467240449
183	1019285650569416711
184	1019285141104013312
185	1019283831684321296
186	1019283675526156289
187	1019283598401327104
188	1019239920966266885
189	1019239754087399424
190	1019219312350056448
191	1019214228769640449
192	1019211110514388993
193	1019206803656200192
194	1019186200358211584
195	1019182538655522817
196	1019181710498516992
197	1019146886295572480
198	1019139834621890560
199	1019135616502697984
200	1019115742380380160
201	1019028460910645251
202	1019021350244110338
203	1018978816662884352
204	1018916106990505984
205	1018915079943868417
206	1018877969597640704
207	1018870160881537024
208	1018865886185377793
209	1018863854808371200
210	1018797525950779392
211	1018704778069729280
212	1018672579568005120
213	1018613032451264512
214	1018329283788525568
215	1018102830450790401
216	1017870046134226945
217	1017839454784978944
218	1017758923410104320
219	1017681193205227524
220	1017492996089155592
221	1017149230907920385
222	1017012373419450368
223	1016932186904252416
224	1016930006465949696
225	1016804443260686338
226	1016801342373888000
227	1016618917949853698
228	1016599199843061760
229	1016486667065217025
230	1016477413528649728
231	1016421541821550592
232	1016417428446892033
233	1016415461884465153
234	1016412470733344769
235	1016405594293534720
236	1016383018175549441
237	1016379976176848896
238	1016361804052729856
239	1016361287759159301
240	1016341148795899905
241	1016341031195901952
242	1016340334920568834
243	1016336403511283713
244	1016297194188693505
245	1015976397142183941
246	1015795813455314944
247	1015753601292144640
248	1015746230889189377
249	1015651758251675649
250	1015587025259585536
251	1015577044363694080
252	1015547603059175425
253	1015528706243059712
254	1015447921532260354
255	1015447904532729856
256	1015447897339518977
257	1015447886644109312
258	1015417127908642816
259	1015400003253174272
260	1015396651295313920
261	1015363966376267776
262	1015363023911903233
263	1015340667839700994
264	1015336153891917826
265	1015320981714489352
266	1015281734827630593
267	1015233290599653377
268	1015226376075522050
269	1015218174407659520
270	1015163518809772039
271	1015162397378727936
272	1015162392752410624
273	1015153206375190528
274	1015063912595771394
275	1015051402543067138
276	1015046526211706880
277	1014982371823808512
278	1014952799933751296
279	1014952101674409985
280	1014949067011645440
281	1014945915201875973
282	1014937736761864192
283	1014929552425046016
284	1014918750947012608
285	1014918647905648640
286	1014915074794893312
287	1014913316567863296
288	1014908275073175554
289	1014908096358043648
290	1014904289716850691
291	1014902205856534528
292	1014902196104810498
293	1014900238648266752
294	1014896838137090048
295	1014894406569164807
296	1014893662990471168
297	1014890971534954497
298	1014890152903131141
299	1014889468321517568
300	1014887421727707136
301	1014881855512854528
302	1014880389066870784
303	1014879784927670272
304	1014879778208395265
305	1014879079282114561
306	1014878876332449794
307	1014878648225226761
308	1014878337708249091
309	1014779174924509185
310	1014694549438935040
311	1014691542936666113
312	1014648922017591297
313	1014640089664634881
314	1014623521513885696
315	1014589884722548736
316	1014532264066273281
317	1014478417587253251
318	1014477310089519105
319	1014458717516058624
320	1014348930690179072
321	1014282131047178241
322	1014241354556301317
323	1014224423287689216
324	1014218576897560577
325	1014193960988938241
326	1014096179037011968
327	1014096177103495168
328	1014092164018495489
329	1014059422488973312
330	1014026306285998080
331	1013994582193782785
332	1013983740350140416
333	1013981505977274369
334	1013972783611736064
335	1013946372662480896
336	1013935345115844608
337	1013903480216522755
338	1013902438611312641
339	1013895320739155973
340	1013887026578550786
341	1013885334885748741
342	1013875447967383552
343	1013871842384232449
344	1013871627719897090
345	1013864684347383813
346	1013859158549024769
347	1013852987842859010
348	1013846184488783873
349	1013828213515210754
350	1013821684141449218
351	1013805032318296064
352	1013803672118099970
353	1013803636156190721
354	1013801946489217025
355	1013800906146451457
356	1013797977658359814
357	1013797327742689282
358	1013794936163053570
359	1013778155914579968
360	1013683339256107010
361	1013668968505081856
362	1013648482521866242
363	1013634682951491585
364	1013577546565345280
365	1013533567173910528
366	1013501730301112321
367	1013501695605854208
368	1013498818032230400
369	1013495538992533504
370	1013490619325534208
371	1013301981618688005
372	1013261196391153665
373	1013209427271446529
374	1013096102185390080
375	1013096087161397248
376	1013096086309830656
377	1013048321286574080
378	1012987052298850306
379	1012836278742716417
380	1012784692800688129
381	1012783062399234048
382	1012779351119679489
383	1012774989618180097
384	1012761643263102976
385	1012754989180162048
386	1012618321022324736
387	1012607229005099008
388	1012539608519802886
389	1012447174788026369
390	1012083186153807872
391	1012083170743865344
392	1012083170290864128
393	1012058881571237888
394	1012043387371970564
395	1012040744985452544
396	1011963205567025152
397	1011923313923272705
398	1011915376270159872
399	1011906509255708672
400	1011877930643939328
401	1011876048756203520
402	1011830740122783744
403	1011794447825240067
404	1011724346556145666
405	1011688477522579456
406	1011682384679456768
407	1011660128058257408
408	1011637856064991233
409	1011600103004688387
410	1011595334810824705
411	1011594701508575237
412	1011569936110583808
413	1011557966397558784
414	1011386363453820928
415	1011370722835353600
416	1011354624987721728
417	1011354608608993280
418	1011353459566829569
419	1011336080170409985
420	1011334461810765826
421	1011319744182571008
422	1011307163195723776
423	1011297058874122240
424	1011294043211554816
425	1011264449091723265
426	1011251031735332870
427	1011248035970592769
428	1011186493354889216
429	1011165012742860800
430	1011164939707342849
431	1011154538106097664
432	1011149861595615233
433	1011149137067331584
434	1011142276234534912
435	1011142136182530049
436	1010975948060155905
437	1010902603973132288
438	1010892649228914688
439	1010888429087936512
440	1010648086727790598
441	1010440381832552449
442	1010420040754221056
443	1010389750606417920
444	1010289115739377665
445	1010273786325815299
446	1010252693259083776
447	1010216930454667264
448	1010202229465329665
449	1010192091648024577
450	1010159747499061249
451	1010152234418671617
452	1010146205924450304
453	1010140945503997953
454	1010137385567285249
455	1010132325798117376
456	1010123648605347840
457	1010086854803288064
458	1010083601189351424
459	1010082122844033024
460	1010081761336930308
461	1010065982721703936
462	1010059930928340993
463	1010046777607761920
464	1010020619394535424
465	1010016854419505152
466	1010012323585486850
467	1009970408043565058
468	1009910944103845888
469	1009909078221623296
470	1009908470018138112
471	1009902890067034113
472	1009900140801519616
473	1009900061243904004
474	1009899838333480960
475	1009899784390565888
476	1009894068363710464
477	1009893139505713152
478	1009892305799733251
479	1009891607460634625
480	1009889600448311296
481	1009888493760368641
482	1009886766969606147
483	1009885920710062080
484	1009885662328381441
485	1009885524881002497
486	1009883739122470918
487	1009880842439659520
488	1009878104515497984
489	1009875303588618242
490	1009872940350009344
491	1009872552242679808
492	1009870131474944000
493	1009868727163277312
494	1009868676181450757
495	1009868652630433793
496	1009867755691094017
497	1009865334239752195
498	1009863069605027841
499	1045012130569883648
500	1045010545827631104
501	1045003287823618055
502	1044934811125772288
503	1044905932998742017
504	1044890375867920390
505	1044880126293553152
506	1044870858018365441
507	1044867252519137281
508	1044838663069282304
509	1044830492187676672
510	1044826731826360321
511	1044824421242990592
512	1044820901987069952
513	1044707277104648193
514	1044692694998478849
515	1044670763079487488
516	1044664117209059328
517	1044650572178165760
518	1044647740901388288
519	1044643412836851713
520	1044635468288135168
521	1044632267262500865
522	1044630260111863808
523	1044627342423920641
524	1044626458558308352
525	1044625092414779393
526	1044624105075617797
527	1044617685114474496
528	1044613211096518656
529	1044612252316233728
530	1044605065628188672
531	1044604587389399042
532	1044598172214071299
533	1044565739963912192
534	1044565545406918658
535	1044560901880328193
536	1044540127651844097
537	1044539047752998912
538	1044534271606747136
539	1044522093348605952
540	1044521138519453696
541	1044514428941668354
542	1044507988365643776
543	1044493100729737216
544	1044482441120026624
545	1044466455360811009
546	1044428915526311937
547	1044343837945208834
548	1044339303697063937
549	1044339027925700608
550	1044334647646310407
551	1044328674466713602
552	1044326334254780417
553	1044325717822115841
554	1044317511641165824
555	1044315605074145283
556	1044309926074601473
557	1044309057941721088
558	1044308298718228480
559	1044305496105254913
560	1044303969017843717
561	1044199560153829376
562	1044199407489609728
563	1044181238834180096
564	1044137500279808000
565	1043995006162296833
566	1043595988995166208
567	1043560561534017536
568	1043324179875938304
569	1043323963491856384
570	1043322531317473285
571	1043246728319774720
572	1043242804145778688
573	1043215994687246336
574	1043198314920005632
575	1043198188969226250
576	1043184937472614402
577	1043177155528728577
578	1043161664613502976
579	1043161077188579328
580	1043158913217179648
581	1043135535743741952
582	1043130596938211328
583	1043130518819270657
584	1043126437832810496
585	1043113178488557568
586	1043111668287455233
587	1043102568388419584
588	1043092974119399425
589	1043092405954797568
590	1043049288941662208
591	1042977382888435712
592	1042881525199634435
593	1042877946363633667
594	1042854804878512138
595	1042852883295887360
596	1042828383338590208
597	1042820943217926144
598	1042820703442096129
599	1042794898355875841
600	1042746459718909952
601	1042744861563215872
602	1042744426098044928
603	1042743138434072577
604	1042733865750736896
605	1042724604853346304
606	1042714165348130816
607	1042706803291815937
608	1042687671917862912
609	1042685518918639616
610	1042684109468913665
611	1042683784758538240
612	1042588989209931777
613	1042537611196293120
614	1042533954576891905
615	1042479998211424256
616	1042468866025312256
617	1042458343451885574
618	1042452024732930048
619	1042438716168523776
620	1042436939419471872
621	1042434943744393216
622	1042398145643085824
623	1042398032598315008
624	1042386441018519552
625	1042381955671760896
626	1042345010635534337
627	1042288654247288834
628	1042126125835509760
629	1042095924099645443
630	1042065529207443458
631	1041935665573847040
632	1041386238111109120
633	1041352942417313794
634	1041352063127576577
635	1041269729095286784
636	1041021367410458624
637	1041021353640583169
638	1041021344635338753
639	1040672309948960769
640	1040646689030373381
641	1040640050059509760
642	1040631670632837121
643	1040614192435404806
644	1040554309778329601
645	1040551491642318848
646	1040372084726222848
647	1040372071149264898
648	1040372063683403776
649	1040370864351531009
650	1040260104061419522
651	1040259842601046017
652	1040247975379906560
653	1040245024645173249
654	1040244976981082112
655	1040214134049189888
656	1040210896193310722
657	1040202554238488576
658	1040144843710840832
659	1040101277311455232
660	1040068973910519813
661	1040040935848128512
662	1039996538586587136
663	1039988285274173440
664	1039961004229185536
665	1039960925762138113
666	1039953912533409792
667	1039951804912549889
668	1039943957051006976
669	1039942268302581760
670	1039938595006631937
671	1039936707938983937
672	1039922525319450624
673	1039913059756605440
674	1039907523892006912
675	1039907337815945216
676	1039848903783243776
677	1039840106201407489
678	1039839799497109505
679	1039838673502650368
680	1039832609306673152
681	1039830836386914305
682	1039810558328037376
683	1039770738067156992
684	1039744475629805568
685	1039695947121549312
686	1039647308206493696
687	1039647299335581697
688	1039646034425798656
689	1039635987771662338
690	1039617089278025728
691	1039615152558141441
692	1039613970284470277
693	1039589398457794560
694	1039515883889025024
695	1039505343787687939
696	1039477494582263808
697	1039442238521126912
698	1039419636410974208
699	1039418868232421376
700	1039408815458988032
701	1039399966333194240
702	1039211910166663169
703	1039206003646988288
704	1039129289831186432
705	1039128933856407552
706	1039084389924315136
707	1039078363720306688
708	1039056297554051072
709	1039041166765961216
710	1039040901291626496
711	1039027506530197504
712	1039004371252654080
713	1038994588797730816
714	1038963910089605125
715	1038527704298086401
716	1038522208262541312
717	1038520471719960577
718	1038496610811084805
719	1038440475911438336
720	1038424229421744128
721	1038414990653509633
722	1038115958689214466
723	1038108652694056960
724	1038108506694590464
725	1038067823392772096
726	1038060930846928897
727	1038020624499716096
728	1037973014036602880
729	1037883968333406215
730	1037875415031980037
731	1037823119052787712
732	1037812970871513088
733	1037789870293434374
734	1037774247358357504
735	1037773036496154624
736	1037772353969815552
737	1037766885515952128
738	1037763467997011968
739	1037750692348395520
740	1037750641425375235
741	1037750545921056768
742	1037744757139812353
743	1037726461132767232
744	1037726101232148481
745	1037684219093438465
746	1037581338617028608
747	1037457232827478016
748	1037449377479045122
749	1037423833500864512
750	1037409203168714752
751	1037398395894161408
752	1037390930423242753
753	1037381852372365314
754	1037376128959369217
755	1037375840433127426
756	1037344658081435648
757	1037343290000109568
758	1037343276355989505
759	1037342647927693313
760	1037331474775728128
761	1037331256143491073
762	1037299722451603457
763	1037295212215894016
764	1037291462914924546
765	1037291183477641216
766	1037290576582983680
767	1037278025648365570
768	1037272334661505024
769	1037271574611718144
770	1037271503870603264
771	1037271358919593984
772	1037270943306055682
773	1037270322662318080
774	1037265750346682368
775	1037263102272778240
776	1037178237632176128
777	1037092654641819649
778	1037091401702359040
779	1037079987499806722
780	1036985366417498112
781	1036973474621935616
782	1036889364469624832
783	1036884046029246469
784	1036883475641581570
785	1036883282217115649
786	1036858803831169024
787	1036849702589882375
788	1036731010858319872
789	1036684941646614528
790	1036676459488845826
791	1036667486303870977
792	1036659249546493954
793	1036625316599480323
794	1036623990549372928
795	1036620378947375105
796	1036605675797970945
797	1036576857641156610
798	1036576733145833472
799	1036570164266000386
800	1036568601162133504
801	1036427884502634496
802	1036389117930692608
803	1036369848086011905
804	1036364783975649280
805	1036364582233747456
806	1036335435520376836
807	1036315474232049666
808	1036312342580154369
809	1036310298142167041
810	1036303322096054273
811	1036301292753362944
812	1036283907946237952
813	1036280266531250176
814	1036263697184968704
815	1036223686985109504
816	1036216075753381888
817	1036186940419264512
818	1036185103062507521
819	1036183249905692673
820	1036159998529871872
821	1036159057453834240
822	1036144013924085760
823	1036139122400874496
824	1036138629410811904
825	1036099910171541507
826	1036007208725692417
827	1035985621930663937
828	1035976125493796864
829	1035971967101358080
830	1035971145311420420
831	1035970495215284225
832	1035969736440471553
833	1035969415861424129
834	1035969310836051969
835	1035969097564086273
836	1035969044212600832
837	1035816533103140864
838	1035815346656165889
839	1035622543619706880
840	1035516417280540672
841	1035041786291466241
842	1034984842641825792
843	1034969374845587456
844	1034950500603420672
845	1034924018942529536
846	1034868686304116736
847	1034829097204105218
848	1034794965493272576
849	1034746246148382720
850	1034686366985027584
851	1034402657534992385
852	1034402553159671809
853	1034381391667048448
854	1034364919515410432
855	1034333621447000064
856	1034249496765628416
857	1034199052584288256
858	1034143315749490689
859	1034086109666529280
860	1034084663520886784
861	1034003658910965760
862	1033929171154739200
863	1033813086912880640
864	1033767396606009345
865	1033760093123301376
866	1033758685640753153
867	1033756779950166016
868	1033754649373888513
869	1033754438131802113
870	1033754349330202627
871	1033754310423863297
872	1033754130546925572
873	1033753658628943873
874	1033740308046065664
875	1033475537912700928
876	1033475530434207747
877	1033470961151029250
878	1033462768605843456
879	1033247991212195841
880	1033118555754127360
881	1033013246461177856
882	1032965310888980482
883	1032878835224723456
884	1032817347101376512
885	1032741801629822976
886	1032703732453191681
887	1032685554683527168
888	1032672660931653633
889	1032656494712561664
890	1032655541435289605
891	1032631304309768193
892	1032627196643422209
893	1032622732964495360
894	1032613720227278849
895	1032613425388642305
896	1032588144393117696
897	1032429132913684481
898	1032211080456560640
899	1032154072470745089
900	1032096620027019264
901	1031993435647926272
902	1031961573894639616
903	1031941223945265152
904	1031933969321873408
905	1031932595473240064
906	1031912453548912642
907	1031904095177592833
908	1031874404299374592
909	1031857914204418048
910	1031735135589167104
911	1031732628448133121
912	1031731560469471232
913	1031705820390518784
914	1031684508721012736
915	1031677249957769216
916	1031649972872249345
917	1031620375677988868
918	1031590675102322688
919	1031574657223147520
920	1031539877781950464
921	1031538907559747584
922	1031490384805810177
923	1031485678469689344
924	1031485357274148864
925	1031304712400732160
926	1031296333372706816
927	1030869715093204992
928	1030742503773876224
929	1030510852426948608
930	1030499063857377280
931	1030406749055053824
932	1030405338053402624
933	1030398337369890816
934	1030377803743674368
935	1030358517591339008
936	1030337091077648385
937	1030290717292343296
938	1030247429201743872
939	1030231383879430145
940	1030212895391535104
941	1030198887439642624
942	1030153479589752832
943	1030149707430023168
944	1030120254746198019
945	1030119753279365120
946	1030111082118037505
947	1030101140275376128
948	1030007060866523137
949	1029992418786070530
950	1029871341846097920
951	1029856656912310272
952	1029853396256223232
953	1029820314413408256
954	1029759649128566785
955	1029410034273345536
956	1029387734136369152
957	1029385672300187649
958	1029059015500656640
959	1029007335199399936
960	1028659891861446656
961	1028654218138320896
962	1028425368557047815
963	1028286522045411328
964	1028230822485274624
965	1028116627164987392
966	1028115717223116800
967	1028096993871228928
968	1028083029795852288
969	1028047218446614528
970	1028035693057110017
971	1027966236997681152
972	1027965959888424960
973	1027962235442876419
974	1027949822278553600
975	1027949454689816577
976	1027947934967648257
977	1027916481470849024
978	1027883014603386881
979	1027863500566212608
980	1027855643749822465
981	1027851774391189510
982	1027839964397137920
983	1027838476874592256
984	1027837289156829184
985	1027641194317324288
986	1027249834724651008
987	1027099858295914496
988	1026882745157468160
989	1026870766955053056
990	1026867095269724160
991	1026845795067285504
992	1026842068193366016
993	1026836136117846016
994	1026830376507985921
995	1026502523685941248
996	1026350643903164419
997	1026181043014037504
998	1026072839324147712
999	1052463941694251008
1000	1052458233712058369
1001	1052443674230091778
1002	1052433899211624448
1003	1052417142950416384
1004	1052367448459157504
1005	1052365323431751681
1006	1052346867365875712
1007	1052318890280140800
1008	1052315976404893696
1009	1052309118805934080
1010	1052307605912256512
1011	1052306870558515201
1012	1052306414977265664
1013	1052305387670659072
1014	1052300659616301060
1015	1052297705932746752
1016	1052294368508502017
1017	1052292319507042304
1018	1052292020394516480
1019	1052291297510219776
1020	1052286946997878785
1021	1052286224172339200
1022	1052282414242914305
1023	1052281845898010626
1024	1052281798888177665
1025	1052279900541992963
1026	1052276154495852545
1027	1052274349116403712
1028	1052274127862734848
1029	1052273766372429825
1030	1052273279103320066
1031	1052271384905302016
1032	1052270759069044736
1033	1052267452560797698
1034	1052266306844557313
1035	1052265417769652224
1036	1052265319337734144
1037	1052263579104231425
1038	1052263342075572224
1039	1052260256774942721
1040	1052256807161352192
1041	1052253525323829249
1042	1052252988985602048
1043	1052252777618034688
1044	1052251028366811137
1045	1052250066596057088
1046	1052241828429406209
1047	1052238785600151553
1048	1052228127995375616
1049	1052226592381067265
1050	1052221803236593666
1051	1052218812953780224
1052	1052216746029940736
1053	1052216237181276160
1054	1052211767449931781
1055	1052210326610038785
1056	1052209579700830208
1057	1052202609199771649
1058	1052202511682195456
1059	1052196299833991171
1060	1052195434687418368
1061	1052195219263885313
1062	1052194610523455488
1063	1052189776458145794
1064	1052179383748886528
1065	1052175616953470976
1066	1052175546363203587
1067	1052172952513470464
1068	1052172519975899137
1069	1052171103609782272
1070	1052168552072060928
1071	1052168160646975488
1072	1052163754392264704
1073	1052160375163113477
1074	1052150926272843777
1075	1052150167657488384
1076	1052148981499748353
1077	1052148271370637317
1078	1052146899132780544
1079	1052144126223896576
1080	1052142090484895744
1081	1052141904463351809
1082	1052141778604883968
1083	1052140104003784704
1084	1052139713879035904
1085	1052139178006331392
1086	1052138473703071744
1087	1052134609926918144
1088	1052133670679666690
1089	1052132178883166208
1090	1052130611228540928
1091	1052128054695190528
1092	1052126809586917381
1093	1052125040341336064
1094	1052124018642432000
1095	1052122383660789760
1096	1052119570000031744
1097	1052118634875838464
1098	1052113927100911619
1099	1052108085483982848
1100	1052105938327490560
1101	1052103861949911041
1102	1052102894932115457
1103	1052098972008030208
1104	1052097456979279872
1105	1052097284228481026
1106	1052096101241753602
1107	1052095368371064832
1108	1052092675200086016
1109	1052091445375631360
1110	1052090284522303488
1111	1052089363306336256
1112	1052088236821098496
1113	1052088002279817216
1114	1052087716534472704
1115	1052087468214943744
1116	1052086878151856128
1117	1052086630025170944
1118	1052086411283845120
1119	1052086032554971137
1120	1052085982357610496
1121	1052080031193812992
1122	1052079869167853568
1123	1052079645443674113
1124	1052077375591211008
1125	1052077072489811968
1126	1052075394680188928
1127	1052074369390907393
1128	1052074272318005250
1129	1052073713301118976
1130	1052073492907220993
1131	1052073492273881089
1132	1052072390077898752
1133	1052071451241648129
1134	1052068420789956609
1135	1052067562316603392
1136	1052067247454326784
1137	1052065058774286337
1138	1052064575846273024
1139	1052063831575457792
1140	1052063694220345344
1141	1052062488991342593
1142	1052060363674591237
1143	1052056402037039105
1144	1052056369430482944
1145	1052053627307794432
1146	1052052669744013312
1147	1052047427082092544
1148	1052046774356074496
1149	1052017228068151296
1150	1052006016290869248
1151	1052003874826055682
1152	1052003005862690816
1153	1051979171553898496
1154	1051976417263722502
1155	1051976181027868672
1156	1051975270981201921
1157	1051962588563730434
1158	1051961719671668737
1159	1051960564224851968
1160	1051960447501524992
1161	1051958579245277184
1162	1051956494839762947
1163	1051954646061854720
1164	1051954148042829825
1165	1051951288005644288
1166	1051951154937192448
1167	1051949831353196544
1168	1051949084465094656
1169	1051948640334503936
1170	1051948221193482241
1171	1051947968004272129
1172	1051947270776782854
1173	1051946266362568705
1174	1051946143201021952
1175	1051944567342272512
1176	1051942818703392769
1177	1051942317538578432
1178	1051941549913845760
1179	1051941380333953024
1180	1051940974853795840
1181	1051940804477022210
1182	1051940775704051713
1183	1051940676236206081
1184	1051940352964333568
1185	1051940188971298816
1186	1051940000462454790
1187	1051939645427212288
1188	1051938893103341568
1189	1051938462511890433
1190	1051937683533168641
1191	1051937653384450049
1192	1051937534798893056
1193	1051937281429385218
1194	1051936838590652417
1195	1051936730239123456
1196	1051936654204768256
1197	1051936259285938176
1198	1051934772094803968
1199	1051933990138068992
1200	1051933859594539008
1201	1051932998474653696
1202	1051932920829661186
1203	1051932920246673410
1204	1051932846166855680
1205	1051932557141573638
1206	1051932433980026882
1207	1051932332083605504
1208	1051932186130243589
1209	1051932009734557696
1210	1051931969523765249
1211	1051931802770841602
1212	1051931561912864769
1213	1051931559052357633
1214	1051931219074650112
1215	1051930941185290241
1216	1051930470101995520
1217	1051909756674351104
1218	1051905269893087239
1219	1051895909934616578
1220	1051892800688668672
1221	1051890478155780096
1222	1051877558726352896
1223	1051863692516749312
1224	1051851706676506624
1225	1051847373863956481
1226	1051834133125746688
1227	1051813912147099648
1228	1051812783225008128
1229	1051808892156596225
1230	1051802954204897281
1231	1051761181994704896
1232	1051746250050232321
1233	1051532695514337281
1234	1051526614679474183
1235	1051511208451469312
1236	1051409422394765312
1237	1051381924281765889
1238	1051339001385373696
1239	1051226818253078529
1240	1051098554217959424
1241	1051054025674817536
1242	1050872505811050497
1243	1050870284125949953
1244	1050865739412983808
1245	1050814475673178112
1246	1050804901490638853
1247	1050782898113138688
1248	1050767474910797825
1249	1050732903821398016
1250	1050711777527390209
1251	1050625851815911424
1252	1050502885954478081
1253	1050464491987714054
1254	1050448367543865345
1255	1050418407454183424
1256	1050408680561303555
1257	1050385512492658689
1258	1050375762585550848
1259	1050375095468871680
1260	1050375072236605440
1261	1050373240684773378
1262	1050354299220451328
1263	1050342119976497154
1264	1050330388646776833
1265	1050290748250296320
1266	1050241348136185856
1267	1050223721338851328
1268	1050160835493015552
1269	1050140698853412864
1270	1050119845826711552
1271	1050069856660246530
1272	1050069587570675714
1273	1050039499718385664
1274	1049914863030624256
1275	1049906040203091973
1276	1049902850241748992
1277	1049701890118815744
1278	1049625508835667968
1279	1049625283811258370
1280	1049613176269168640
1281	1049608106605498368
1282	1049416730840322048
1283	1049395371686924288
1284	1049388984126857216
1285	1049388285829754883
1286	1049387492212924417
1287	1049382317129707520
1288	1049380440082198528
1289	1049379823230103552
1290	1049354331756093440
1291	1049245395602173952
1292	1049188684480823296
1293	1049184879802552321
1294	1049184329400766465
1295	1049176830002044928
1296	1049173086820601856
1297	1049172561031036929
1298	1048980648504033280
1299	1048945265560961024
1300	1048941637337079810
1301	1048917732895465472
1302	1048910414942154757
1303	1048879268632178695
1304	1048871343096311809
1305	1048863458614280192
1306	1048854754955354112
1307	1048854729353285633
1308	1048851697400000513
1309	1048847188103778304
1310	1048843225312706562
1311	1048834213338906625
1312	1048832923611410432
1313	1048790570661961729
1314	1048789790001381378
1315	1048742543469555712
1316	1048674301862432775
1317	1048671442911420416
1318	1048660483094585344
1319	1048645387089846273
1320	1048627939762425857
1321	1048621236421574656
1322	1048608878559158272
1323	1048605789798244352
1324	1048597813326692354
1325	1048563523431944193
1326	1048556197656375296
1327	1048554727225614338
1328	1048554597017632768
1329	1048554441799098371
1330	1048550057547640832
1331	1048538621492547585
1332	1048516883920670720
1333	1048513158804131841
1334	1048506894401392640
1335	1048506511297826816
1336	1048501372159754240
1337	1048501206841282560
1338	1048494282561282049
1339	1048494214894510080
1340	1048493087805399040
1341	1048491316873760768
1342	1048489554053877760
1343	1048488539401412613
1344	1048468291839283200
1345	1048362356139589632
1346	1048218338827128833
1347	1048210143446540288
1348	1048188369333833729
1349	1048174265571270656
1350	1048146065474703361
1351	1048008094158970880
1352	1047950462778052611
1353	1047930515490308096
1354	1047923621178626048
1355	1047913539019702275
1356	1047854025037758465
1357	1047825235452612608
1358	1047823459609452544
1359	1047672572714741760
1360	1047585272257544195
1361	1047566237184798722
1362	1047557381725597697
1363	1047549803301883906
1364	1047510262402539521
1365	1047493065060089856
1366	1047492407036694529
1367	1047482190769082368
1368	1047398656549294080
1369	1047387761769046016
1370	1047275133709275136
1371	1047267873071222784
1372	1047261892400402432
1373	1047223588502298624
1374	1047219953399750656
1375	1047213144202928128
1376	1047183785748574213
1377	1047181772394561536
1378	1047140420101201921
1379	1047139313748774913
1380	1047123875832766464
1381	1047123262222872577
1382	1047122598021058560
1383	1047093865428242432
1384	1047058279438934016
1385	1047049599846952963
1386	1047048576528986118
1387	1047033472320249857
1388	1047006883805057024
1389	1046994505419952130
1390	1046979527665229825
1391	1046968747980984322
1392	1046916392140902402
1393	1046868420564832256
1394	1046842773184401408
1395	1046815261620416513
1396	1046791468340457472
1397	1046785567122489344
1398	1046783384868057088
1399	1046782061372166144
1400	1046772989398839301
1401	1046772179378085888
1402	1046719648274796545
1403	1046696121966440448
1404	1046650777127841794
1405	1046519848786898945
1406	1046519749490999296
1407	1046518793000947712
1408	1046512161604988928
1409	1046481674643664896
1410	1046459666912489475
1411	1046452949990477827
1412	1046438108558962688
1413	1046432106199552000
1414	1046417196421910530
1415	1046406349217771520
1416	1046403920451571712
1417	1046388007811600385
1418	1046384211597373440
1419	1046383879630868480
1420	1046383761204686848
1421	1046339863270821889
1422	1046323785517928448
1423	1046323102244892673
1424	1046321877646479360
1425	1046321252300967936
1426	1046321219589623808
1427	1046320721482387456
1428	1046315572839895040
1429	1046314815290044416
1430	1046310287597608960
1431	1046309090971066368
1432	1046308698321235969
1433	1046293586730536961
1434	1046040539748069379
1435	1045854178138968064
1436	1045832746839486464
1437	1045775445122265088
1438	1045773714778980352
1439	1045763986426351619
1440	1045759097008582656
1441	1045757524853575680
1442	1045757042722525184
1443	1045756584062849024
1444	1045734903852224512
1445	1045722024906293249
1446	1045707369655803904
1447	1045706073376722944
1448	1045687036605337601
1449	1045666980622151681
1450	1045663127394832384
1451	1045661879647973376
1452	1045654826053505024
1453	1045648038117736449
1454	1045646709613895681
1455	1045646573408067584
1456	1045636235778289664
1457	1045633188721315840
1458	1045621673234505728
1459	1045616779790348289
1460	1045615523671801856
1461	1045615381329727488
1462	1045609905095409664
1463	1045608996042870785
1464	1045602910158114816
1465	1045592439917031424
1466	1045493304165642240
1467	1045439011060416515
1468	1045435952460681216
1469	1045420689791090688
1470	1045417009268314114
1471	1045414161772154880
1472	1045412803304017921
1473	1045401904816279553
1474	1045393597070299137
1475	1045393044323880960
1476	1045392136642981888
1477	1045382257475833856
1478	1045372524354244608
1479	1045366857103036418
1480	1045266873653350400
1481	1045258803070029825
1482	1045251390917005313
1483	1045246843842711553
1484	1045230740428984320
1485	1045226762496561152
1486	1045226533722497024
1487	1045187378565058560
1488	1045067633639469056
1489	1045061569699348480
1490	1045059473415516160
1491	1045048787180417030
1492	1045045244469940224
1493	1045043859988844545
1494	1045027423342010368
1495	1045025344040968192
1496	1045022884345925632
1497	1045012575455465472
1498	1066047491865485312
1499	1066046561937960960
1500	1066046556762079232
1501	1066042491604996097
1502	1066041302284939265
1503	1066038777980821505
1504	1066038395623927808
1505	1066037719351083008
1506	1066033159802929153
1507	1066032543496056840
1508	1066030596177182720
1509	1066030413230022658
1510	1066025713428561921
1511	1066019085438324739
1512	1066010240632713216
1513	1066007107667931137
1514	1066005536158752768
1515	1065988711027040256
1516	1065987183671209984
1517	1065969280804577280
1518	1065950596191137792
1519	1065950439290662912
1520	1065933911426023424
1521	1065929467368022016
1522	1065927049284599808
1523	1065926405710536709
1524	1065918267204743168
1525	1065916783616507904
1526	1065915660574830592
1527	1065915540642951168
1528	1065914258599411713
1529	1065907865104338944
1530	1065907214416846848
1531	1065890876713549827
1532	1065890301519306752
1533	1065889330831466496
1534	1065885683447988224
1535	1065884900790808576
1536	1065882237932060673
1537	1065881035991334912
1538	1065876186415419392
1539	1065872115281395712
1540	1065865695676772352
1541	1065864785508601856
1542	1065862540280938497
1543	1065858081861632001
1544	1065857386928381952
1545	1065855816572506112
1546	1065855395313389568
1547	1065854865207975937
1548	1065853447298326528
1549	1065851779257114629
1550	1065850052852281345
1551	1065845740491149312
1552	1065842172216426496
1553	1065795834242105344
1554	1065786587437502466
1555	1065761483139747840
1556	1065747200981065730
1557	1065747189371154435
1558	1065743683948109825
1559	1065743600569524228
1560	1065742579344527361
1561	1065742120835780614
1562	1065738591899402241
1563	1065736118317010945
1564	1065735473056948229
1565	1065735162523205633
1566	1065731806132080640
1567	1065730819950604288
1568	1065729870070714368
1569	1065727622997569537
1570	1065725997033668610
1571	1065725738458976257
1572	1065725153559097346
1573	1065724100822351873
1574	1065724070501801984
1575	1065723814737313792
1576	1065723590866292736
1577	1065722955513192449
1578	1065721531219828738
1579	1065721272154370048
1580	1065720977416425473
1581	1065720153810309120
1582	1065719547049717766
1583	1065718877982781441
1584	1065718833946742784
1585	1065714000644710401
1586	1065713451119579136
1587	1065709829044518917
1588	1065706705269465089
1589	1065704734810669056
1590	1065670796465577985
1591	1065651140442894336
1592	1065634234109489152
1593	1065623701490528256
1594	1065568942960328704
1595	1065568062534021126
1596	1065566632616054784
1597	1065565007168094208
1598	1065500156357984256
1599	1065398748140855296
1600	1065359108516114432
1601	1065330206007795713
1602	1065309878263132160
1603	1065264686785007621
1604	1065264170583711744
1605	1065207016514338821
1606	1065199247426023425
1607	1065183097887617024
1608	1065177514316873728
1609	1065176705780908033
1610	1065002987569983488
1611	1064983902987714560
1612	1064978417488199681
1613	1064978050482343937
1614	1064968567379148806
1615	1064967635241193474
1616	1064894330853359617
1617	1064879453271027712
1618	1064798353807028224
1619	1064697311320666113
1620	1064644186706771969
1621	1064639214778757121
1622	1064638851338174464
1623	1064638796346605568
1624	1064638263711989760
1625	1064637070776373250
1626	1064636559083913220
1627	1064634940074151938
1628	1064633034333401088
1629	1064630442631020544
1630	1064620580840837120
1631	1064511447508688896
1632	1064494212979277824
1633	1064435236665053184
1634	1064418245464121345
1635	1064410739799142400
1636	1064410163795365893
1637	1064337859933392896
1638	1064291767758008321
1639	1064290449077268480
1640	1064290322069536768
1641	1064151247744393217
1642	1064141668738351104
1643	1063894270774525959
1644	1063873672119795712
1645	1063858286028574720
1646	1063839033653161986
1647	1063835360671801344
1648	1063832240227041280
1649	1063831626977824768
1650	1063827906739257344
1651	1063531395941838849
1652	1063508774525186048
1653	1063447258891501568
1654	1063418494673244166
1655	1063418152661336064
1656	1063409588005978112
1657	1063407662770151427
1658	1063401337549926401
1659	1063379239695802368
1660	1063356509067853824
1661	1063341651031195650
1662	1063270933861851136
1663	1063221189118693377
1664	1063208118191120384
1665	1063206007390838784
1666	1063205980001968130
1667	1063205185491820544
1668	1063182325025046533
1669	1063177394691944451
1670	1063176879212032000
1671	1063167594058956804
1672	1063167351292608512
1673	1063164718452539392
1674	1063158693225730048
1675	1062836775721287680
1676	1062792989422972928
1677	1062644294702583808
1678	1062625943875915776
1679	1062424177150435328
1680	1062393553907843072
1681	1062284901452525568
1682	1062264690175344640
1683	1062262523586478080
1684	1062225035551682562
1685	1062178288167198720
1686	1062077436072992768
1687	1062067785314918400
1688	1062021014064893953
1689	1062020353881464832
1690	1061996218539229186
1691	1061989132270997504
1692	1061936227111170048
1693	1061929841845587968
1694	1061916550528200705
1695	1061913285463826432
1696	1061550369493471232
1697	1061226671871873024
1698	1061220147162177536
1699	1061219508541628416
1700	1061028173209657344
1701	1061027413038166021
1702	1060960266949668864
1703	1060901898411229184
1704	1060872273526177793
1705	1060841526522191872
1706	1060570287551471617
1707	1060559439206465538
1708	1060538718119964673
1709	1060463210426441729
1710	1060448238115962881
1711	1060436902275354625
1712	1059932353462710272
1713	1059897208638767104
1714	1059716562901483520
1715	1059673768363053056
1716	1059565652850159621
1717	1059563720194564096
1718	1059559314208288769
1719	1059558896598216704
1720	1059551893771468800
1721	1059551096333582339
1722	1059502758557028353
1723	1059368607061340160
1724	1059365369603874816
1725	1059364971308552192
1726	1059364579225034752
1727	1059292006877290496
1728	1059221916605706245
1729	1059205899489890305
1730	1059200487898128384
1731	1059198420685111297
1732	1059197014003589120
1733	1059194578232885248
1734	1059192379650072578
1735	1059190129984704512
1736	1059116936599126022
1737	1059096557889429509
1738	1059084051565502466
1739	1059037605067657216
1740	1058985421466755073
1741	1058878553033334784
1742	1058793871210147840
1743	1058744340560953344
1744	1058744282465611779
1745	1058629871579078657
1746	1058622938973433857
1747	1058537023789846528
1748	1058476223213527048
1749	1058450589502164992
1750	1058449743498510336
1751	1058443484032614401
1752	1058425806890954756
1753	1058402266099707904
1754	1058402090723139584
1755	1058397084892708865
1756	1058388308760412160
1757	1058357461881483264
1758	1058317151650676736
1759	1058202037093986304
1760	1058193438838046720
1761	1058112885971451905
1762	1058103471231131649
1763	1058101791408222210
1764	1058086829948329986
1765	1058068549841883143
1766	1058064449892806657
1767	1058051870944620546
1768	1058005854786588673
1769	1057957892056322056
1770	1057950434814509056
1771	1057920222617837569
1772	1057888878017892353
1773	1057841435767013376
1774	1057766120256458752
1775	1057744397100441600
1776	1057733640392765445
1777	1057696863959232512
1778	1057681609082585088
1779	1057657042947764224
1780	1057651718618529792
1781	1057588044893700096
1782	1057561635735379968
1783	1057561619662848000
1784	1057554052446179328
1785	1057402490197557249
1786	1057371127582990336
1787	1057262132146913287
1788	1057237696781766656
1789	1057195436275101696
1790	1057163048497147904
1791	1057080073017323522
1792	1056994710206574592
1793	1056961138913619968
1794	1056951814988484608
1795	1056947015190528000
1796	1056942335961968641
1797	1056837584666673152
1798	1056534855201243136
1799	1056490008150913024
1800	1056487971598155776
1801	1056376330579783685
1802	1056352913973379072
1803	1056262795409457153
1804	1056259702915514370
1805	1056235711526027266
1806	1056100761845809154
1807	1056096533064699904
1808	1056096419919085568
1809	1056090345803517952
1810	1056025397547200512
1811	1055920831082217473
1812	1055867780141117442
1813	1055861306299805697
1814	1055854152583184386
1815	1055850453169266688
1816	1055839245372481536
1817	1055837648105947138
1818	1055831285892038657
1819	1055828475217698816
1820	1055812030530310144
1821	1055754091580870656
1822	1055727310500970496
1823	1055719185907699718
1824	1055701707471179777
1825	1055699274393178114
1826	1055624768697753600
1827	1055587026840444928
1828	1055555858015367169
1829	1055552164804939777
1830	1055550145092296705
1831	1055523124865888259
1832	1055505217343705094
1833	1055492122982408192
1834	1055485678073589762
1835	1055474668247891968
1836	1055469331356794880
1837	1055469027223658499
1838	1055463150458261504
1839	1055462927082446848
1840	1055444301906350081
1841	1055425825879851009
1842	1055422544923291648
1843	1055419253183209473
1844	1055402553528274944
1845	1055401649324376064
1846	1055391884439441408
1847	1055390443075190784
1848	1055386122698792960
1849	1055383445797511168
1850	1055380732816904192
1851	1055370117746438145
1852	1055369991065911296
1853	1055369976524271616
1854	1055369929392840704
1855	1055369278864666625
1856	1055369013965000704
1857	1055368691766956033
1858	1055368468495777792
1859	1055366493381255173
1860	1055366409251885057
1861	1055209989097381893
1862	1055163473301245952
1863	1055157446770089984
1864	1055088935167315968
1865	1055087802596188160
1866	1055086312498311169
1867	1055049788503265281
1868	1055034804373196800
1869	1055032638233305088
1870	1055025161022435328
1871	1055012376376995840
1872	1054809279520067584
1873	1054805188849164294
1874	1054788807772512257
1875	1054782387236814849
1876	1054780201530523651
1877	1054778021582901250
1878	1054701651297222657
1879	1054677386229297153
1880	1054624892816105474
1881	1054507770916098048
1882	1054373477606715392
1883	1054371911277404160
1884	1054352001360949248
1885	1054334805461135360
1886	1054293244295680002
1887	1054281513699893248
1888	1054274736681897984
1889	1054109354780213248
1890	1054092670518345730
1891	1054086558398210048
1892	1054085968385458176
1893	1054084598068588545
1894	1054063142270132224
1895	1054061140370698242
1896	1054057413735780352
1897	1054055477888323584
1898	1054051503206531073
1899	1054050673103273985
1900	1054050517284995072
1901	1054047687493013504
1902	1054047395804299265
1903	1054045493444177920
1904	1053993045073383424
1905	1053714108703522817
1906	1053703152082542592
1907	1053686357271425028
1908	1053684215173259264
1909	1053665875868274688
1910	1053598733265448961
1911	1053573385047941120
1912	1053558975550181376
1913	1053549894567387136
1914	1053546717554114560
1915	1053521900641665024
1916	1053434734594842626
1917	1053405632710238214
1918	1053345285181718528
1919	1053327925691461632
1920	1053314144672378880
1921	1053311348602535939
1922	1053266154658115584
1923	1053264174757875714
1924	1053264050774310918
1925	1053262392493248512
1926	1053256898298986496
1927	1053251469141454848
1928	1053243622693462017
1929	1053233648097464320
1930	1053226994362658822
1931	1053213644941602816
1932	1053206224899063808
1933	1053205426899206145
1934	1053202610088562690
1935	1053184717787463680
1936	1053176007795052545
1937	1053174989950738432
1938	1053167688586027008
1939	1053166484028039171
1940	1053083284362604544
1941	1053047784625049600
1942	1053021139289681920
1943	1053018004882169862
1944	1053017804629192704
1945	1053014571009626114
1946	1053004226325024768
1947	1052970002708647936
1948	1052969245657706496
1949	1052969061817208834
1950	1052941946505883650
1951	1052934133503221760
1952	1052926310018895872
1953	1052911083034427392
1954	1052909089678868483
1955	1052908676246372352
1956	1052906868035776515
1957	1052906803179216896
1958	1052893496770740224
1959	1052828209656602624
1960	1052821115209437184
1961	1052806480985026560
1962	1052779716032294912
1963	1052725203686580224
1964	1052686748080361473
1965	1052676134972735488
1966	1052673559892389889
1967	1052668420678770688
1968	1052667297402257408
1969	1052663347072528384
1970	1052658310812450820
1971	1052657555112189952
1972	1052633220775198721
1973	1052624031202054150
1974	1052619642567569409
1975	1052618485635923969
1976	1052612534312656896
1977	1052606140385845248
1978	1052575780356665345
1979	1052564026415308800
1980	1052520744150884353
1981	1052516289418223616
1982	1052505247984304128
1983	1052498949750304768
1984	1052486961955508224
1985	1052470084051066880
1986	1052465052312330240
1987	1052464200453419008
1988	1084650894195486721
1989	1084595643715325952
1990	1084561422456111105
1991	1084503497876201472
1992	1084503492264226817
1993	1084499209686925312
1994	1084499090593869824
1995	1084491676071137282
1996	1084449124148281345
1997	1084365715598123008
1998	1084256740001107969
[truncated: 52,071 more rows]
