# Supplementary material for: What Does Twitter Say About Self-Regulated Learning? Mapping Tweets From 2011 to 2021
Source: Front Psychol. 2022 Feb 24;13:820813. doi: 10.3389/fpsyg.2022.820813 (PMC8907480; doi:10.3389/fpsyg.2022.820813)
Supplement: Supplementary file 5 [file Data_Sheet_5.CSV]

	Topic	Word	P
0	0	skill	0.014088594
1	0	work	0.014086063
2	0	activity	0.013076265
3	0	metacognition	0.009914665
4	0	teacher	0.009482349
5	0	strategy	0.007987417
6	0	online	0.007728382
7	0	learner	0.0075281444
8	0	develop	0.0075174593
9	0	child	0.007141124
10	0	support	0.0064438498
11	0	thinking	0.006192738
12	0	teach	0.005908943
13	0	research	0.005524291
14	0	share	0.005299587
15	0	group	0.005075923
16	0	relationship	0.004933962
17	0	time	0.004853051
18	0	digital	0.0047900174
19	0	school	0.0047462033
20	0	workshop	0.004630393
21	0	create	0.004510094
22	0	promote	0.0044992464
23	0	tool	0.0044720983
24	0	calm	0.004362296
25	0	practice	0.0043146196
26	0	cognitive	0.0042660446
27	0	bring	0.0041802055
28	0	classroom	0.0041155666
29	0	foster	0.0039248033
30	0	enhance	0.0038276077
31	0	feedback	0.0038072274
32	0	industry	0.0037152267
33	0	secret	0.0036085474
34	0	management	0.003594805
35	0	emotion	0.0035339112
36	0	intervention	0.0035069908
37	0	brain	0.0034463622
38	0	education	0.0034435068
39	0	conversation	0.0034353957
40	0	recent	0.0034342515
41	0	communication	0.0034022224
42	0	early	0.003230164
43	0	theory	0.0032190753
44	0	join	0.0031996458
45	0	course	0.003136984
46	0	performance	0.0031256801
47	0	process	0.003105171
48	0	technology	0.0030330308
49	0	reflection	0.0029682538
50	1	child	0.016482746
51	1	strategy	0.015776629
52	1	worksheet	0.012387674
53	1	research	0.010101177
54	1	support	0.009667611
55	1	activity	0.009465034
56	1	motivation	0.009234659
57	1	classroom	0.008980488
58	1	goal	0.008871863
59	1	school	0.008241875
60	1	improve	0.0069609396
61	1	development	0.0069330186
62	1	hopper	0.006237701
63	1	online	0.0061686975
64	1	year	0.006137562
65	1	practice	0.0060149482
66	1	skill	0.0057683387
67	1	focus	0.0056790262
68	1	work	0.00520158
69	1	study	0.0051540635
70	1	foster	0.004795671
71	1	share	0.0047289473
72	1	metacognition	0.0046022735
73	1	teach	0.0045773825
74	1	environment	0.00436226
75	1	read	0.004333753
76	1	thing	0.0040491503
77	1	teacher	0.003804649
78	1	book	0.0037835017
79	1	time	0.0037252011
80	1	academic	0.0037069023
81	1	review	0.003680011
82	1	design	0.003572129
83	1	emotion	0.0035699403
84	1	class	0.0035554594
85	1	task	0.0035495847
86	1	promote	0.0035320667
87	1	success	0.0035080437
88	1	assessment	0.0034961163
89	1	thank	0.003484445
90	1	therapy	0.0032757295
91	1	technology	0.0032693357
92	1	digital	0.0032688198
93	1	play	0.0032527994
94	1	download	0.0032443376
95	1	social	0.0032411474
96	1	live	0.003238444
97	1	publish	0.0032006246
98	1	model	0.003108072
99	1	srl	0.0029419323
100	2	worksheet	0.023681218
101	2	hopper	0.01732924
102	2	child	0.016373185
103	2	skill	0.013333246
104	2	environment	0.009811777
105	2	motivation	0.00890671
106	2	school	0.008386018
107	2	activity	0.007559707
108	2	session	0.007380034
109	2	improve	0.00732222
110	2	strategy	0.006371083
111	2	support	0.0063541075
112	2	behavior	0.0062799104
113	2	metacognition	0.0060281386
114	2	start	0.005603219
115	2	develop	0.0054591824
116	2	work	0.0052397014
117	2	calm	0.0051810043
118	2	guide	0.005159142
119	2	open	0.0049936837
120	2	control	0.0047238274
121	2	research	0.004604255
122	2	classroom	0.004598126
123	2	study	0.0044901636
124	2	build	0.0044724024
125	2	learner	0.0044573904
126	2	program	0.0042194347
127	2	time	0.004149485
128	2	teach	0.0040954985
129	2	report	0.0037541306
130	2	come	0.0037324438
131	2	value	0.0037067041
132	2	provide	0.0036922372
133	2	create	0.003655052
134	2	check	0.003646257
135	2	practice	0.0036245852
136	2	life	0.0035270425
137	2	approach	0.00345707
138	2	group	0.003316163
139	2	trace	0.0033137745
140	2	read	0.0033054806
141	2	emotion	0.0032654558
142	2	talk	0.0032399592
143	2	success	0.0032384484
144	2	responsive	0.0032249468
145	2	thought	0.0032060924
146	2	foster	0.003024304
147	2	high	0.002946402
148	2	increase	0.002928643
149	2	step	0.0028325033
150	3	skill	0.024905616
151	3	child	0.016528925
152	3	teach	0.0120606255
153	3	article	0.011227031
154	3	teacher	0.010359482
155	3	classroom	0.009190405
156	3	cognitive	0.008206275
157	3	strategy	0.007929782
158	3	model	0.0077746282
159	3	metacognition	0.007199625
160	3	calm	0.0067313183
161	3	study	0.006273182
162	3	goal	0.0061156456
163	3	academic	0.006028309
164	3	work	0.0056496784
165	3	develop	0.0055799703
166	3	digital	0.004745458
167	3	online	0.0047056093
168	3	encourage	0.004595157
169	3	achievement	0.004425169
170	3	read	0.0043709665
171	3	theory	0.0042936113
172	3	measure	0.0042658336
173	3	promote	0.004232681
174	3	tool	0.0039799535
175	3	environment	0.0038432472
176	3	srl	0.0037938058
177	3	session	0.003667074
178	3	internet	0.0035473143
179	3	review	0.0035204892
180	3	ability	0.0035155434
181	3	school	0.003465267
182	3	technology	0.003417768
183	3	build	0.0034106143
184	3	support	0.003372078
185	3	education	0.0032609443
186	3	feedback	0.003252105
187	3	century	0.0030718008
188	3	apply	0.0030568498
189	3	resource	0.0030459617
190	3	enhance	0.0029935727
191	3	manage	0.0029649818
192	3	life	0.0029566525
193	3	perspective	0.0029360927
194	3	motivation	0.0028724817
195	3	practice	0.002855714
196	3	emotional	0.0028301622
197	3	role	0.002753815
198	3	impact	0.0027209902
199	3	lead	0.0026139927
200	4	research	0.020580022
201	4	teacher	0.014300427
202	4	motivation	0.014212338
203	4	course	0.009941982
204	4	teach	0.009822138
205	4	worksheet	0.00976763
206	4	support	0.009564887
207	4	skill	0.00904723
208	4	online	0.008702228
209	4	child	0.0084420005
210	4	study	0.008300525
211	4	metacognition	0.008266368
212	4	training	0.008254301
213	4	develop	0.006174937
214	4	social	0.0055783493
215	4	practice	0.0054841307
216	4	emotional	0.005078656
217	4	model	0.005047278
218	4	article	0.0050389655
219	4	strategy	0.0049179886
220	4	assessment	0.004570857
221	4	grade	0.0045524626
222	4	report	0.0045520514
223	4	high	0.0044879643
224	4	class	0.0043515447
225	4	education	0.004151917
226	4	improve	0.004077295
227	4	read	0.004020171
228	4	promote	0.0040180944
229	4	control	0.003929922
230	4	work	0.0038380602
231	4	discuss	0.0038342166
232	4	environment	0.0037695363
233	4	open	0.0037682797
234	4	school	0.0037550398
235	4	talk	0.0037533573
236	4	series	0.0037433184
237	4	important	0.0035828208
238	4	understand	0.0035096032
239	4	learner	0.0033823678
240	4	feedback	0.0032171933
241	4	guidance	0.0031514626
242	4	resource	0.0031216845
243	4	focus	0.0029766012
244	4	blog	0.0029705854
245	4	academic	0.0029480632
246	4	tool	0.0028691993
247	4	survey	0.0027194514
248	4	calm	0.0026938124
249	4	activity	0.0026620103
250	5	skill	0.029294332
251	5	teach	0.028672483
252	5	child	0.026331669
253	5	develop	0.015287228
254	5	metacognition	0.012671764
255	5	important	0.0116181215
256	5	video	0.011217179
257	5	school	0.009058858
258	5	classroom	0.008919368
259	5	thinking	0.008260463
260	5	worksheet	0.0072104074
261	5	learner	0.006841311
262	5	improve	0.0068273735
263	5	motivation	0.0065366863
264	5	emotion	0.006353218
265	5	research	0.00595357
266	5	watch	0.0057787434
267	5	report	0.005312582
268	5	tool	0.0052100434
269	5	work	0.0048201615
270	5	teacher	0.0046885707
271	5	process	0.0046438817
272	5	online	0.0046158256
273	5	study	0.004609422
274	5	education	0.0043168133
275	5	knowledge	0.004196572
276	5	guidance	0.004166608
277	5	environment	0.0039721425
278	5	impact	0.0038200023
279	5	link	0.0037334063
280	5	purpose	0.003711805
281	5	development	0.0036638086
282	5	read	0.003639818
283	5	play	0.0036170946
284	5	academic	0.0034098634
285	5	course	0.0033788562
286	5	role	0.0032906826
287	5	circle	0.003234599
288	5	able	0.003078928
289	5	problem	0.0029571995
290	5	control	0.0029089635
291	5	support	0.002874719
292	5	pupil	0.0028064926
293	5	effective	0.0028002153
294	5	memory	0.0027198517
295	5	intervention	0.0026982643
296	5	training	0.002598085
297	5	increase	0.0025933925
298	5	understand	0.0025739
299	5	strategy	0.0025489684
300	6	task	0.024291858
301	6	skill	0.019406196
302	6	strategy	0.013938382
303	6	support	0.012071237
304	6	classroom	0.010501515
305	6	teach	0.010119604
306	6	sequence	0.010087264
307	6	completion	0.010087204
308	6	report	0.009948899
309	6	develop	0.009935754
310	6	child	0.008588932
311	6	metacognition	0.008405128
312	6	teacher	0.008225887
313	6	read	0.008207266
314	6	learner	0.008066333
315	6	metacognitive	0.007464327
316	6	cognitive	0.0074595143
317	6	work	0.007162298
318	6	management	0.0069932006
319	6	pupil	0.005806891
320	6	guidance	0.0056615886
321	6	enhance	0.0054911994
322	6	feeling	0.0054674973
323	6	conversation	0.0053536836
324	6	communication	0.005348063
325	6	school	0.005292339
326	6	important	0.005180795
327	6	available	0.004795603
328	6	check	0.004704485
329	6	knowledge	0.0045361863
330	6	focus	0.004513042
331	6	cooperation	0.004487948
332	6	book	0.004392378
333	6	emotion	0.0043472094
334	6	social	0.0042053633
335	6	time	0.0040795
336	6	explore	0.0038788074
337	6	online	0.00386716
338	6	control	0.0035387918
339	6	recommendation	0.0034957652
340	6	emotional	0.003485165
341	6	understand	0.003454215
342	6	program	0.003417715
343	6	education	0.003279046
344	6	course	0.0032202385
345	6	tool	0.0031869204
346	6	improve	0.003170634
347	6	environment	0.0031132672
348	6	open	0.003084206
349	6	study	0.0030061011
350	7	child	0.02183664
351	7	strategy	0.017850416
352	7	metacognition	0.016872449
353	7	skill	0.01339846
354	7	worksheet	0.009107575
355	7	article	0.007984305
356	7	assessment	0.007601714
357	7	develop	0.0070330803
358	7	teacher	0.006535118
359	7	school	0.0064434167
360	7	tool	0.005926144
361	7	learner	0.005842377
362	7	classroom	0.005539069
363	7	time	0.0053718193
364	7	formative	0.005315046
365	7	teach	0.0052617094
366	7	check	0.005244392
367	7	design	0.005133092
368	7	environment	0.005067144
369	7	report	0.005057782
370	7	purpose	0.0049797473
371	7	link	0.0043806448
372	7	interesting	0.0043106196
373	7	manage	0.004302557
374	7	relationship	0.0042916113
375	7	technique	0.004241229
376	7	course	0.0040915366
377	7	emotion	0.003853284
378	7	idea	0.0037900878
379	7	circle	0.003771933
380	7	behavior	0.0036685432
381	7	life	0.0035774382
382	7	book	0.0035031876
383	7	support	0.0034771443
384	7	hopper	0.003459308
385	7	ability	0.0034447506
386	7	download	0.003428273
387	7	guidance	0.0032384142
388	7	emotional	0.0031799362
389	7	effective	0.0031491101
390	7	goal	0.0030567504
391	7	behaviour	0.0029751244
392	7	base	0.0028843728
393	7	focus	0.0028106987
394	7	function	0.0028077825
395	7	achievement	0.0028067592
396	7	online	0.0028010216
397	7	learn	0.0027668814
398	7	value	0.0026579348
399	7	year	0.0026148676
400	8	child	0.024515662
401	8	skill	0.023532644
402	8	develop	0.014879239
403	8	metacognition	0.012018195
404	8	research	0.00963431
405	8	education	0.008799687
406	8	thinking	0.008247202
407	8	school	0.008211135
408	8	worksheet	0.007842578
409	8	purpose	0.007702779
410	8	circle	0.007562616
411	8	social	0.007064564
412	8	support	0.00705832
413	8	report	0.0069218227
414	8	read	0.0066701667
415	8	teach	0.0066507263
416	8	learner	0.0063533727
417	8	classroom	0.006108859
418	8	work	0.0060839355
419	8	teacher	0.0056876005
420	8	cognitive	0.0055759707
421	8	guidance	0.0053248527
422	8	calm	0.005278222
423	8	approach	0.00526295
424	8	improve	0.0046151592
425	8	practice	0.0045192637
426	8	stress	0.0044790064
427	8	emotion	0.00435888
428	8	time	0.0043046027
429	8	early	0.004275702
430	8	online	0.0041057044
431	8	high	0.004057513
432	8	focus	0.0038724348
433	8	game	0.0037982888
434	8	enhance	0.0037226318
435	8	model	0.0036098936
436	8	emotional	0.0035645352
437	8	srl	0.0034530663
438	8	development	0.0032562544
439	8	effect	0.0032555067
440	8	late	0.0032221372
441	8	environment	0.0031585342
442	8	talk	0.0031562683
443	8	behaviour	0.0031506533
444	8	check	0.0031481488
445	8	manage	0.0030901718
446	8	young	0.0029431002
447	8	video	0.0028909058
448	8	promote	0.0028552895
449	8	foundation	0.0028002353
450	9	read	0.024108244
451	9	work	0.01439629
452	9	support	0.012670312
453	9	metacognition	0.012372466
454	9	online	0.010746814
455	9	article	0.009284986
456	9	school	0.009030484
457	9	motivation	0.007925655
458	9	post	0.0066251885
459	9	classroom	0.006429556
460	9	child	0.006246246
461	9	teacher	0.006193547
462	9	skill	0.006152715
463	9	research	0.005818997
464	9	hold	0.0057969084
465	9	bean	0.005739554
466	9	jelly	0.0057389922
467	9	practice	0.005717758
468	9	share	0.0056902245
469	9	join	0.00558522
470	9	develop	0.0053690216
471	9	success	0.0052783587
472	9	time	0.005270463
473	9	academic	0.0052555026
474	9	focus	0.0051632114
475	9	activity	0.005112214
476	9	process	0.0044748294
477	9	worksheet	0.004202378
478	9	blog	0.0039968463
479	9	impact	0.003965302
480	9	resource	0.003964137
481	9	strategy	0.0039297496
482	9	teaching	0.003769021
483	9	course	0.0037499126
484	9	class	0.0036978803
485	9	guidance	0.0036548811
486	9	calm	0.0036145023
487	9	thank	0.0036097085
488	9	promote	0.0035968116
489	9	improve	0.0035599438
490	9	behavior	0.0035054712
491	9	teach	0.003469963
492	9	report	0.003303947
493	9	task	0.0032488091
494	9	feedback	0.0030548554
495	9	environment	0.0030078099
496	9	different	0.00290265
497	9	study	0.0028903985
498	9	understand	0.002844088
499	9	book	0.0027593982
